# Supplementary material for: The unusual cell wall of the Lyme disease spirochaete Borrelia burgdorferi is shaped by a tick sugar
Source: Nat Microbiol. 2021 Nov 24;6(12):1583–92. doi: 10.1038/s41564-021-01003-w (PMC8612929; doi:10.1038/s41564-021-01003-w)
Supplement: Supplementary file 3 — AFM height and force measurements associated with panels in Fig. 6. [file 41564_2021_1003_MOESM3_ESM.xlsx]

## Sheet: Height
All height measurements (in nm)
(7 independent sacculi per strain)
ChbC	ChbC	ChbC	ChbC	ChbC	ChbC	ChbC		A3	A3	A3	A3	A3	A3	A3
9.39626	7.00849	4.32715	4.00819	9.87654	1.74916	3.20499		4.68284	4.12675	3.72837	6.1787	5.83224	5.64637	6.18363
9.12482	6.81183	4.7062	4.83225	9.74469	2.45636	4.14198		4.96802	4.43189	4.06616	6.64072	6.24912	5.94815	6.3897
8.68564	6.71198	4.92755	5.32877	9.55872	2.95135	5.22528		5.28214	4.75223	4.3798	6.97649	6.60939	6.17613	6.59571
8.20128	6.68374	5.06152	5.71759	9.3623	3.36033	6.04944		5.5593	5.05605	4.63137	7.24312	6.89212	6.36644	6.76254
7.61786	6.70753	5.16699	6.00472	9.13387	3.70425	6.55718		5.81	5.25579	4.86395	7.47522	7.12664	6.51137	6.96405
7.21423	6.77421	5.25989	6.28148	8.93226	3.91339	6.91521		6.01323	5.37411	5.14968	7.71597	7.33097	6.65013	7.18604
6.98863	6.81758	5.31332	6.57308	8.77835	4.12895	7.19349		6.19776	5.54572	5.49448	7.96144	7.48626	6.79539	7.40896
6.78575	6.84353	5.27817	6.84487	8.63764	4.35709	7.40664		6.36106	5.71239	5.85844	8.23328	7.62852	6.93894	7.62599
6.60277	6.90324	5.18418	7.06235	8.51597	4.51385	7.58071		6.57259	5.78753	6.22007	8.52847	7.78791	7.09893	7.84524
6.43047	6.90739	5.09974	7.28182	8.41151	4.62113	7.74784		6.8115	5.97533	6.56267	8.80545	7.91766	7.29137	8.08724
6.29425	6.87628	5.03757	7.55641	8.29419	4.74557	7.91902		7.01853	6.20028	6.85481	9.07764	8.01404	7.50552	8.31052
6.24868	6.81676	4.91647	7.79149	8.18365	4.89636	7.98898		7.23473	6.43185	7.10292	9.35009	8.10372	7.74368	8.52635
6.26036	6.74149	4.79412	8.0364	8.10735	5.09689	8.08187		7.4591	6.66802	7.26517	9.61173	8.14571	8.06889	8.79461
6.32808	6.70847	4.64851	8.19713	8.04961	5.31156	8.18819		7.7135	6.86043	7.40286	9.85211	8.18699	8.51184	9.12818
6.51938	6.6704	4.49106	8.32764	7.98362	5.54065	8.24651		7.93225	7.10066	7.57531	10.0786	8.3184	9.07245	9.50947
6.664	6.62373	4.35088	8.42065	7.88217	5.8159	8.33807		8.13111	7.31693	7.7393	10.2842	8.33369	9.68725	9.85577
6.61544	6.58003	4.29755	8.47282	7.76575	6.09336	8.45073		8.29425	7.55357	7.86354	10.4759	8.47392	10.1962	10.1691
6.69418	6.52688	4.32295	8.52932	7.61797	6.37389	8.51163		8.41845	7.88788	7.97463	10.6434	8.6458	10.6581	10.5179
6.78164	6.45515	4.41032	8.59285	7.46221	6.65527	8.6363		8.50775	8.23594	8.10971	10.765	8.80844	11.0181	10.7814
6.46038	6.36162	4.54146	8.6376	7.27968	6.92075	8.77178		8.65603	8.58897	8.25197	10.8438	9.13352	11.296	11.0603
6.01872	6.34188	4.70378	8.67906	7.09018	7.15167	8.86294		8.806	8.93831	8.40649	10.9025	9.46896	11.4993	11.2854
5.85032	6.31419	4.89872	8.72899	6.99714	7.3416			8.85851	9.35475	8.55783	10.96	9.72246	11.6505	11.4469
5.83088	6.25584	5.10686	8.76897	6.90484	7.48741			8.89128	9.71869	8.73989	11.0331	9.89917	11.771	11.6192
5.78266	6.20912	5.32886	8.82289	6.92579	7.64116			8.91099	10.0107	8.95161	11.1014	10.1059	11.8208	11.715
5.85506	6.17044	5.50823	8.89722	6.94015	7.79115			8.91374	10.2606	9.19032	11.192	10.2304	11.8746	11.7881
5.89936	6.16361	5.67243	8.89201	6.87465	7.93356			8.87458	10.5035	9.45894	11.2774	10.3238	11.9443	11.8341
5.89743	6.1671	5.83717	8.90033	6.87341	8.09745			8.77725	10.6657	9.72437	11.3314	10.4272	11.9729	11.85
5.93091	6.20966	6.01645	8.91155	6.90192	8.20716			8.60486	10.7627	9.99277	11.3441	10.4878	11.9608	11.8071
5.89045	6.24265	6.20234	8.90307	6.89411	8.32535			8.44117	10.928	10.26	11.3397	10.5319	11.9387	11.7394
5.91408	6.25809	6.3832	8.82351	6.8472	8.43565			8.3007	11.0534	10.472	11.3395	10.5641	11.8934	11.6734
6.00822	6.25807	6.51089	8.71005	6.82047	8.54389			8.14772	11.1596	10.6469	11.3559	10.607	11.8244	11.5559
6.00919	6.22653	6.63652	8.62884	6.81858	8.64837			8.02426	11.2101	10.7895	11.3957	10.6767	11.7531	11.4127
5.97842	6.16582	6.74094	8.55519	6.81939	8.737			7.92838	11.2729	10.8713	11.4547	10.7298	11.6979	11.3296
6.03042	6.07612	6.82309	8.4436	6.85259	8.80456			7.83063	11.3571	10.9258	11.5115	10.7634	11.7042	11.2235
6.0288	6.01675	6.89978	8.31107	6.86384	8.8548			7.68912	11.448	10.9634	11.5518	10.8089	11.726	11.126
5.94109	5.95427	6.93624	8.17058	6.855	8.85168			7.5234	11.4759	10.9794	11.5711	10.8039	11.7301	11.0377
5.95018	5.89174	6.94975	8.0173	6.93312	8.82376			7.37168	11.4653	11.0253	11.5519	10.8065	11.7594	10.9785
6.05876	5.83172	6.94784	7.77623	7.10098	8.81222			7.21348	11.488	11.1086	11.5048	10.8048	11.7841	10.8804
5.08381	5.79416	6.92599	7.55776	7.01086	8.79883			7.06068	11.5208	11.1677	11.4347	10.7807	11.7852	10.7764
4.7737	5.72371	6.91203	7.32022	6.9388	8.75944			6.96471	11.5451	11.2166	11.3285	10.7546	11.775	10.6486
4.64994	5.70299	6.87361	7.10481	6.92644	8.74082			6.88635	11.5541	11.2522	11.1943	10.7942	11.7711	10.5334
5.2581	5.73062	6.82027	6.93011	6.89712	8.72195			6.81368	11.5016	11.2761	11.0348	10.7806	11.7666	10.4021
6.08707	5.76675	6.73956	6.7703	6.8268	8.66719			6.76666	11.4436	11.2779	10.8508	10.7863	11.7542	10.2483
6.80391	5.80226	6.65482	6.59599	6.72427	8.60205			6.74003	11.4146	11.2646	10.6663	10.7778	11.7371	10.0803
7.09713	5.87372	6.50926	6.42812	6.63421	8.50985			6.67517	11.3666	11.2491	10.4839	10.7621	11.7267	9.95244
7.05391	5.93454	6.39578	6.29574	6.57093	8.41737			6.61216	11.2956	11.1964	10.3048	10.778	11.6909	9.82867
6.81046	5.90844	6.32247	6.26737	6.49655	8.30523			6.61117	11.2212	11.142	10.1322	10.807	11.6724	9.6755
6.54779	5.90834	6.25584	6.22885	6.40313	8.14713			6.62681	11.1468	11.1319	9.96263	10.808	11.6534	9.52164
6.33468	5.93483	6.20301	6.19734	6.35586	7.9499			6.60681	11.1025	11.1016	9.7966	10.7776	11.6372	9.40536
6.23352	5.90274	6.1354	6.22499	6.53897	7.76529			6.5809	11.0449	11.0411	9.65948	10.7813	11.6174	9.37009
6.12366	5.81701	6.07611	6.1992	6.78853	7.51217			6.56978	10.9774	10.9594	9.55332	10.767	11.5708	9.35741
5.97766	5.7038	6.0231	6.17634	5.18423	7.23012			6.54476	10.9552	10.8862	9.44735	10.6987	11.4892	9.3392
5.94162	5.55325	5.9685	6.14025	5.17696	7.05081			6.49217	10.8854	10.8347	9.33319	10.6135	11.3814	9.3423
5.87424	5.3989	5.91423	6.09433	5.13959	6.9026			6.46927	10.8486	10.7738	9.1897	10.5449	11.2682	9.33066
5.83394	5.35613	5.86926	6.08081	5.11543	6.75697			6.5187	10.8212	10.6576	9.01719	10.4604	11.1473	9.27621
5.82013	5.39276	5.84129	6.05661	5.09772	6.62174			6.56438	10.8094	10.5331	8.82577	10.3418	10.9803	9.19876
5.87338	5.41649	5.8632	5.99847	5.11884	6.48424			6.62234	10.7931	10.366	8.65514	10.2346	10.7886	9.15347
5.96679	5.49396	5.87387	5.91047	5.13299	6.38869			6.62354	10.7657	10.1682	8.55303	10.1218	10.6736	9.01466
6.02691	2.08309	5.85492	5.87023	5.10016	6.30216			6.6148	10.7069	9.94205	8.51733	9.95757	10.6464	8.89085
5.94394	2.08709	5.85742	5.81949	5.0633	6.24508			6.56124	10.6467	9.70658	8.51043	9.84009	10.6883	8.75959
5.83472	2.1007	5.88195	5.74245	5.02471	6.17826			6.47305	10.6116	9.50646	8.50527	9.71064	10.6968	8.61909
5.7863	2.11934	5.86994	5.68555	5.01655	6.11074			6.33359	10.4835	9.32005	8.49022	9.59154	10.7114	8.48084
5.771	2.10748	5.84372	5.63537	5.0185	5.93772			6.12323	10.4306	9.08488	8.47894	9.34343	10.7022	8.41747
5.77291	2.09476	5.83486	5.59379	5.03036	5.7554			5.87202	10.3244	8.78943	8.45467	9.17432	10.702	8.26582
5.85442	2.1217	5.79693	5.53042	5.04733	5.58309			5.54411	10.3194	8.50108	8.42716	8.97905	10.7099	8.12639
5.89611	2.06678	5.74793	5.45947	5.06689	5.439			5.15843	10.2178	8.25092	8.39961	8.7878	10.7221	8.0027
5.8724	2.08885	5.6592	5.41824	5.07467	5.32187			4.81285	10.1588	8.04653	8.39854	8.67677	10.7339	7.91485
5.89142	2.03752	5.54702	5.38332	5.1122	5.20369			4.58323	10.0486	7.92432	8.42672	8.5585	10.7021	7.81962
4.90021	2.02695	5.50009	5.30409	5.13807	5.0849			4.44991	9.93896	7.8501	8.44891	8.4512	10.6716	7.73326
4.93533	2.0219	5.4658	5.2618	5.18162	5.02253			4.33056	9.85792	7.76978	8.47142	8.35548	10.6495	7.6603
4.97208	2.02483	5.45959	5.2288	5.21845	4.9612			4.23903	9.72974	7.68921	8.47704	8.31757	10.6196	7.58211
4.96605	2.01469	5.45189	5.17639	5.26808	4.91307			4.17319	9.60163	7.68999	8.45883	8.2625	10.5906	7.47945
4.9435	2.02584	5.44096	5.10428	5.27074	4.87672			4.09251	9.51872	7.74493	8.41056	8.20266	10.5467	7.36681
4.97595	2.0262	5.45348	5.07952	5.27446	4.85186			3.96978	9.41462	7.77405	8.33489	8.13569	10.4796	7.27806
5.04926	2.02249	5.45693	5.03192	5.28687	4.82553			3.85376	9.32864	7.78909	8.24795	8.11021	10.3429	7.23391
5.08161	2.0414	5.49141	4.97029	5.28515	4.77677			3.72977	9.31495	7.81421	8.14534	8.117	10.1871	7.24684
5.11409	2.0546	5.52014	4.94446	5.30343	4.7017			3.63449	9.31224	7.84068	8.06249	8.13464	9.98762	7.27907
5.19946	2.11826	5.55221	4.94583	5.32432	4.63248			3.57019	9.26471	7.83935	8.01779	8.18662	9.73054	7.33483
5.37694	2.14812	5.54783	4.95781	5.3062	4.56334			3.5522	9.20126	7.81404	7.98956	8.24031	9.38995	7.35026
5.59244	2.13682	5.5351	4.98777	5.31274	4.5138			3.53292	9.1259	7.78517	7.98986	8.26436	9.15275	7.33193
5.80142	2.16374	5.49281	5.05781	5.33085	4.44105			3.57709	9.05017	7.76447	8.00655	8.31531	8.99368	7.30895
5.78431	2.19997	5.43623	5.08836	5.37332	4.33736			3.62065	8.93072	7.71339	8.04156	8.42778	8.88862	7.30761
5.57906	2.20746	5.41901	5.13167	5.40238	4.25853			3.67996	8.77515	7.69112	8.09714	8.44171	8.82561	7.28661
5.53966	2.19701	5.40212	5.15183	5.41832	4.20928			3.77201	8.64245	7.6544	8.15255	8.4678	8.75544	7.23359
5.65717	2.17778	5.37165	5.15673	5.44537	4.16367			3.89971	8.49575	7.59083	8.22616	8.54132	8.62872	7.20883
5.82055	2.15674	5.34343	5.19161	5.46099	4.13208			3.98355	8.38364	7.52005	8.32113	8.61106	8.49056	7.1803
5.93671	2.13658	5.32321	5.1557	5.47693	4.09674			4.05886	8.24485	7.44545	8.43315	8.58461	8.37543	7.12935
6.04402	2.12048	5.31267	5.08384	5.48689	4.10056			4.11592	8.13107	7.35312	8.55077	8.54791	8.30031	7.09092
6.00961	2.08379	5.30836	5.02269	5.48812	4.12511			4.22289	7.98759	7.25761	8.67754	8.47837	8.26843	7.07782
5.91333	2.07262	5.32558	4.95424	5.47811	4.10675			4.32025	7.89906	7.16781	8.79943	8.44024	8.25098	7.02389
5.89438	2.05586	5.33162	4.91198	5.49541	4.06835			4.32262	7.84359	7.08084	8.89834	8.30246	8.23015	6.98305
5.96997	2.05555	5.33113	4.87835	5.4996	4.04762			4.27381	7.77521	7.0169	8.98704	8.1732	8.20073	7.00667
5.36305	2.05746	5.33457	4.82276	5.47012	4.01445			4.17081	7.76922	6.93901	9.05867	7.988	8.16249	7.02116
5.39297	2.02612	5.33736	4.86556	5.4239	3.99598			4.06523	7.76011	6.81913	9.10647	7.78839	8.10469	7.0807
5.35147	2.00789	5.38587	4.84385	5.41011	3.99558			3.95915	7.71408	6.68588	9.12246	7.52022	8.07372	7.13905
5.2895	2.02414	5.41599	4.87642	5.38317	4.00149			3.84617	7.6719	6.53675	9.10319	7.23812	8.06588	7.18737
5.2694	2.03661	5.44233	4.89472	5.33502	4.00764			3.7712	7.67106	6.38991	9.05864	6.96064	8.14538	7.24656
5.29601	2.0424	5.4723	4.92133	5.30259	3.99576			3.71078	7.68064	6.2418	9.00548	6.64861	8.25718	7.25984
5.15808	2.07154	5.50758	4.94905	5.25046	3.96426			3.6484	7.67233	6.10385	8.93811	6.37762	8.33857	7.25026
5.07892	2.11603	5.53635	4.93386	5.20952	3.96054			3.63661	7.69088	5.99746	8.83546	6.18756	8.4706	7.20114
5.07987	2.11863	5.54756	4.89925	5.18153	3.94686			3.62639	7.69386	5.93478	8.72119	6.02813	8.64716	7.10496
5.09418	2.10364	5.56302	4.87198	5.14926	3.92202			3.61208	7.68509	5.90815	8.60168	5.96474	8.73948	7.0171
5.06819	2.15699	5.55876	4.83127	5.11531	3.8986			3.576	7.66477	5.89765	8.46681	5.95217	8.78858	6.89487
5.03077	2.13485	5.54875	4.78059	5.09123	3.89101			3.54265	7.65529	5.89963	8.34451	5.94928	8.87517	6.78757
5.0906	2.09143	5.51148	4.70647	5.11399	3.88746			3.54648	7.65084	5.9289	8.26758	5.95157	8.91765	6.65962
5.26148	2.05523	5.46351	4.6756	5.15598	3.88979			3.6023	7.6204	5.98835	8.21277	5.94355	8.88018	6.55394
5.40985	2.08336	4.48873	4.658	5.12162	3.88632			3.69138	7.55986	6.01857	8.19444	5.94068	8.85739	6.47437
5.32628	2.13257	4.51369	4.62094	5.11848	3.88358			3.80302	7.50651	6.02222	8.1841	5.96145	8.86324	6.39968
5.18241	2.11867	4.54591	4.59818	5.15971	3.89685			3.96442	7.44073	6.00546	8.18075	6.00669	8.90584	6.36954
5.12241	2.09886	4.56078	4.59143	5.1777	3.90151			4.16015	7.34748	5.98449	8.17654	6.03572	8.93976	6.34159
5.07437	2.0824	4.57479	4.60189	5.18119	3.90315			4.40764	7.24104	5.95813	8.16279	6.04542	8.92794	6.32283
5.14593	2.06689	4.5921	4.59879	5.16565	3.91763			4.65122	7.12723	5.93975	8.16505	6.01465	8.86541	6.31628
5.15939	2.06136	4.60211	4.59026	5.16797	3.92852			4.86404	7.01695	5.94678	8.17342	6.02184	8.76515	6.35662
5.20042	2.05178	4.61148	4.63736	5.17379	3.92836			5.12015	6.87891	5.97211	8.19777	5.95621	8.66696	6.40472
7.74705	1.9787	4.6035	4.69247	5.22595	3.89886			5.40601	6.7103	6.01375	8.21338	5.94647	8.50119	6.43088
9.36534	1.94368	4.58722	4.69919	5.27176	3.8562			5.626	6.48403	6.067	8.22662	5.91179	8.26819	6.43315
10.0255	1.97464	4.56753	4.80655	5.28672	3.83482			5.80015	6.28934	6.13038	8.23177	5.85799	7.99002	6.4213
10.5519	1.96087	4.55136	4.82045	5.28796	3.80585			5.99019	6.10652	6.19634	8.22509	5.82392	7.69638	6.37527
11.0808	1.92586	4.5451	4.81608	5.24679	3.7995			6.14545	5.96321	6.23506	8.2129	5.74077	7.44736	6.33375
11.2676	1.96156	4.56466	4.79106	5.27241	3.78795			6.26499	5.86913	6.26288	8.21082	5.6236	7.26353	6.23341
10.9739	1.97707	4.59556	4.79947	5.35191	3.76689			6.34132	5.75369	6.28461	8.19996	5.50733	7.21692	6.10947
10.0204	1.98394	4.62759	4.79579	5.33496	3.75157			6.38376	5.79067	6.30669	8.19053	5.38642	7.16618	6.02315
9.21065	1.99134	4.65649	4.7525	5.32332	3.72428			6.37125	5.80749	6.35764	8.16319	5.27332	7.08409	5.92864
9.01214	2.01186	4.6739	4.72991	5.3579	3.70371			6.29211	5.79478	6.39478	8.10622	5.17622	7.03436	5.88482
8.84229	2.03635	4.67901	4.72577	5.36374	3.67686			6.17099	5.80328	6.37198	8.01903	5.09332	7.02164	5.88854
8.62896	2.04336	4.67158	4.6996	5.34485	3.66956			6.01201	5.79197	6.33379	7.89767	5.05119	7.05246	5.88668
8.50161	2.0415	4.64717	4.67237	5.36747	3.68132			5.85243	5.84435	6.26504	7.77767	5.04617	7.12038	5.87521
8.41358	2.08178	4.6126	4.59657	5.4019	3.68974			5.71098	5.88628	6.18452	7.67912	5.00848	7.22813	5.85076
8.12276	2.00404	4.5893	4.52321	5.37926	3.68894			5.50667	5.89032	6.06321	7.57916	4.96049	7.35024	5.82569
7.83344	1.96978	4.56829	4.49751	5.39779	3.70974			5.31061	5.91915	5.91695	7.48255	4.91651	7.47056	5.81233
7.8458	1.92754	4.54128	4.48659	5.44145	3.74692			5.24608	5.86795	5.74594	7.39572	4.83995	7.63322	5.79678
7.81003	1.92417	4.51124	4.46327	5.32952	3.78153			5.18971	5.84269	5.57588	7.29082	4.83496	7.78329	5.73332
7.84355	1.8794	4.49245	4.46254	5.23247	3.78516			5.1106	5.84541	5.47216	7.1592	4.80998	7.86425	5.69071
7.9591	1.85952	4.47766	4.47176	5.3151	3.74756			5.09743	5.76856	5.44064	7.01522	4.6856	7.94762	5.65078
8.0089	1.8617	4.48414	4.41378	5.35402	3.73615			5.17337	5.74898	5.44765	6.90162	4.56668	8.051	5.66078
7.96888	1.91334	4.51355	4.37446	5.36644	3.75815			5.26968	5.705	5.46552	6.79872	4.44215	8.12785	5.69412
7.96904	1.93923	4.53412	4.3762	5.38384	3.74187			5.35132	5.64644	5.519	6.71956	4.34959	8.18002	5.68222
8.08362	1.90907	4.56429	4.39338	5.43217	3.69942			5.45777	5.57236	5.59334	6.66301	4.30931	8.17947	5.74478
8.22956	1.90801	4.58615	4.40323	5.35248	3.65977			5.60906	5.49572	5.67951	6.62521	4.29859	8.15246	5.77851
8.08653	1.93277	4.6156	4.39853	5.33714	3.61828			5.76886	5.44657	5.84207	6.58181	4.30265	8.09224	5.72114
6.89112	1.92593	4.63146	4.38144	5.37997	3.60185			5.9611	5.37316	6.00288	6.52795	4.29237	8.0303	5.62687
6.79382	1.91733	4.63719	4.37536	5.41133	3.59255			6.13391	5.27392	6.13434	6.48852	4.29225	7.98098	5.58372
6.82827	1.88745	4.649	4.36174	5.39638	3.59783			6.28167	5.11152	6.25642	6.44081	4.27405	7.95411	5.53626
6.93365	1.9091	4.64915	4.35077	5.37421	3.58944			6.3957	4.95556	6.37453	6.38358	4.27234	7.93631	5.42591
7.12446	1.91829	4.62889	4.34388	5.37651	3.58186			6.50577	4.80604	6.46231	6.29392	4.28878	7.91479	5.27093
7.31843	1.94217	4.63522	4.33433	5.39114	3.59509			6.62703	4.66392	6.53587	6.17989	4.28603	7.85953	5.1471
7.51256	1.93884	4.64946	4.34041	5.38731	3.61169			6.74094	4.45578	6.5934	6.06953	4.29199	7.7989	5.08092
7.7343	1.97429	4.65511	4.34178	5.41015	3.61527			6.82679	4.27459	6.65172	5.97069	4.3096	7.74157	5.00052
7.74163	2.01578	4.66	4.33093	5.43671	3.60969			6.84711	4.15186	6.74033	5.8824	4.30844	7.69263	4.95891
7.46133	2.04088	4.67388	4.32973	5.43623	3.60823			6.8702	4.09573	6.81549	5.82861	4.37973	7.68409	4.9277
7.23677	2.10045	4.70073	4.34076	5.40952	3.61083			6.83727	4.08884	6.81768	5.78808	4.4334	7.6759	4.89175
7.304	2.20303	4.72458	4.34036	5.38333	3.62424			6.79411	4.06814	6.80946	5.72285	4.53951	7.62903	4.81056
7.45107	2.31021	4.73658	4.3459	5.3682	3.64414			6.7514	3.92579	6.8267	5.65	4.64421	7.6649	4.77938
7.49045	2.38729	4.74739	4.35626	5.35702	3.63846			6.70923	3.9949	6.81869	5.58688	4.76682	7.77843	4.68227
7.39724	2.57276	4.76131	4.3877	5.3503	3.64391			6.6517	3.92017	6.81662	5.54447	4.94446	7.88254	4.58592
7.28343	2.69144	4.77904	4.43198	5.36387	3.67172			6.57123	3.89934	6.81636	5.51624	5.03397	7.99046	4.50461
7.31931	2.85543	4.79997	4.48647	5.32223	3.66382			6.50878	3.83903	6.83254	5.48629	5.13341	8.09594	4.45256
7.49234	2.9189	4.82098	4.52501	5.27015	3.60509			6.38699	3.78756	6.87855	5.46526	5.24883	8.18818	4.40035
7.62949	3.02303	4.84826	4.58398	5.29269	3.61418			6.25857	3.79898	6.90692	5.4608	5.33685	8.25857	4.3716
7.67236	3.13727	4.86807	4.62145	5.31629	3.61288			6.18668	3.81828	6.91221	5.47412	5.36821	8.32281	4.35205
7.74812	3.18985	4.86736	4.65801	5.33884	3.52762			6.12846	3.82256	6.91182	5.49534	5.36875	8.3847	4.35353
8.06175	3.16779	4.85839	4.67787	5.33114	3.45238			6.06412	3.83715	6.94506	5.49568	5.36853	8.43401	4.3564
8.12477	3.09201	4.85258	4.69625	5.32218	3.38903			6.01212	3.84639	6.97227	5.46798	5.37572	8.46075	4.3241
7.83239	2.9854	4.84124	4.66661	5.34865	3.3251			5.99786	3.90853	6.98159	5.43165	5.39382	8.47883	4.31019
7.57904	2.92979	4.84627	4.58693	5.36461	3.25636			5.95242	3.98389	6.97707	5.39815	5.3915	8.46654	4.3061
7.48791	2.86925	4.86953	4.55934	5.38747	3.20565			5.89579	4.06369	6.99756	5.36785	5.38437	8.43115	4.3189
7.38129	2.7948	4.89222	4.51435	5.38782	3.13342			5.89527	4.13784	7.02877	5.35171	5.38534	8.37133	4.32592
7.32594	2.73687	4.89531	4.39396	5.37354	3.06542			5.90751	4.21091	7.05887	5.35442	5.37659	8.30936	4.25342
7.42814	2.7539	4.91242	4.28248	5.48693	2.99027			5.94435	4.24884	7.10888	5.36727	5.35918	8.242	4.20265
7.70236	2.79154	4.93422	4.17087	5.57774	2.90415			5.98728	4.26542	7.13974	5.39181	5.33162	8.20658	4.17738
7.42319	2.82005	4.95444	4.0873	5.61191	2.843			6.01808	4.27188	7.14309	5.43169	5.3085	8.18225	4.18166
6.92521	2.84445	4.99374	4.03527	5.63484	2.79276			6.07172	4.24088	7.16092	5.46309	5.29516	8.117	4.20067
6.61577	2.87653	5.06148	3.99304	5.66234	2.73862			6.14294	4.18507	7.21857	5.49333	5.26697	8.0496	4.17746
6.46104	2.97172	5.11019	3.9391	5.76763	2.7019			6.21421	4.06964	7.26981	5.50466	5.24703	8.0106	4.19961
6.44478	3.05831	5.15767	3.90513	5.82128	2.6901			6.29085	3.9644	7.31046	5.50819	5.23752	7.98211	4.22798
6.53346	3.1089	5.19692	3.89751	5.77389	2.67679			6.31929	3.84055	7.37279	5.50381	5.21658	7.96255	4.23232
6.58283	3.07457	5.23218	3.97014	5.76137	2.67371			6.32288	3.71633	7.46451	5.4984	5.23108	7.90741	4.20127
6.63194	2.88096	5.27726	4.01158	5.78035	2.6516			6.35269	3.66919	7.57693	5.48551	5.21206	7.82754	4.14262
6.6146	2.88074	5.32742	4.05316	5.79336	2.66745			6.39354	3.62205	7.67503	5.49545	5.24328	7.72904	4.06
6.7069	2.83167	5.37456	4.17678	5.80496	2.71461			6.43046	3.62732	7.75294	5.49493	5.25853	7.61055	3.97475
6.90281	2.73288	5.43789	4.30131	5.82505	2.76478			6.47809	3.54286	7.82992	5.4987	5.27789	7.47448	3.87746
7.07483	2.68502	5.49977	4.35306	5.84699	2.81891			6.54104	3.46238	7.91868	5.53983	5.31227	7.31691	3.77625
6.99554	2.60867	5.53473	4.40304	5.87088	2.84633			6.58654	3.38969	7.98504	5.5927	5.32463	7.2059	3.69704
6.87325	2.56279	5.55503	4.44977	5.88689	2.88195			6.57865	3.29524	8.02529	5.65609	5.33224	7.1272	3.69996
6.88193	2.54857	5.55773	4.485	5.91044	2.9118			6.53212	3.05191	8.05135	5.71328	5.31782	7.0685	3.74613
6.95073	2.53142	5.51084	4.53608	5.96539	2.94034			6.48463	3.00961	8.06975	5.7407	5.34787	7.06809	3.83495
6.95818	2.48991	5.44501	4.47474	5.99092	2.97089			6.44188	3.01502	8.08325	5.75284	5.32579	7.07651	3.95104
6.93507	2.47557	5.37595	4.42677	5.99881	3.00051			6.39464	2.98224	8.09842	5.75107	5.29765	7.08909	4.02972
6.88417	2.47085	5.30521	4.40936	6.08546	3.02385			6.36897	2.97048	8.11425	5.72106	5.28765	7.10292	4.08554
6.81673	2.41896	5.23218	4.38202	6.15263	3.03741			6.34864	3.00564	8.12218	5.65806	5.3	7.14549	4.10409
6.85645	2.37601	5.157	4.35012	6.16137	3.05256			6.26335	3.02775	8.11334	5.57953	5.28788	7.22459	4.1434
6.93591	2.40452	5.08404	4.25066	6.21511	3.05993			6.18867	3.11745	8.11091	5.51967	5.24806	7.32114	4.2534
6.99507	2.34865	5.01542	4.11786	6.328	3.06766			6.15034	3.23411	8.12632	5.48617	5.20943	7.42338	4.38249
	2.38344	4.96135	4.04182	6.38503	3.05135			6.07015	3.41059	8.1349	5.47308	5.19148	7.54462	4.55329
	2.36584	4.94023	3.96935	6.41403	3.00942			5.9552	3.62756	8.13578	5.45634	5.18105	7.68064	4.7563
	2.41964	4.9494	3.91239	6.46184	2.98007			5.86292	3.9402	8.15648	5.44145	5.15622	7.74464	4.95182
	2.42273	4.98699	3.85603	6.45348	2.93704			5.77806	4.23614	8.19298	5.41096	5.16351	7.79151	5.09819
	2.41351	5.04393	3.80367	6.42052	2.94889			5.61597	4.47803	8.19689	5.33422	5.15963	7.8456	5.15881
	2.44943	5.10325	3.80719	6.43307	2.96916			5.44387	4.7052	8.28684	5.25564	5.17448	7.87259	5.19932
	2.49314	5.16205	3.84353	6.4629	2.98406			5.26613	4.88202	8.23614	5.17818	5.15652	7.87735	5.22784
	2.5174	5.24044	3.87646	6.41817	3.00082			5.03373	5.00311	8.1662	5.13495	5.15183	7.83106	5.24299
	2.55419	5.30737	3.90755	6.38103	3.02743			4.8588	5.09348	8.11808	5.1206	5.13657	7.79203	5.18026
	2.58695	5.36751	3.90317	6.33688	3.00755			4.68111	5.196	8.10106	5.1501	5.14552	7.80219	5.11626
	2.59943	5.42336	3.90582	6.2939	2.98754			4.49549	5.28861	8.02613	5.2132	5.14515	7.78204	5.07767
	2.69168	5.46415	3.89785	6.26003	3.03159			4.39817	5.33479	7.89405	5.33228	5.17225	7.76251	5.00781
	2.69128	5.50559	3.83788	6.24618	3.05427			4.35733	5.36738	7.82871	5.47809	5.15234	7.7347	4.87162
	2.76017	5.55958	3.76946	6.16953	3.06464			4.2978	5.40557	7.81078	5.6021	5.15203	7.69554	4.69611
	2.82914	5.59786	3.72255	6.06338	3.05976			4.26503	5.45213	7.73498	5.68898	5.12023	7.62306	4.47445
	2.87266	5.6185	3.67247	5.98636	3.02399			4.22498	5.45462	7.69578	5.73129	5.1034	7.5668	4.30646
	2.91502	5.61977	3.61821	5.92808	3.01655			4.16123	5.45809	7.70233	5.74202	5.07277	7.50035	4.18075
	2.99265	5.59685	3.60639	5.89328	3.03609			4.16331	5.49526	7.70455	5.70379	5.02262	7.46098	4.11022
	3.0528	5.54343	3.61167	5.83929	3.09285			4.16595	5.41722	7.69006	5.62236	4.93309	7.43723	4.07561
	3.11053	5.47097	3.62666	5.78057	3.12111			4.1753	5.36984	7.6489	5.50499	4.80633	7.38921	4.1839
	3.20589	5.40907	3.63523	5.79711	3.14228			4.18342	5.23963	7.56344	5.36694	4.68218	7.3434	4.11831
	3.31995	5.38056	3.6201	5.83199	3.17981			4.17966	5.24872	7.50655	5.21092	4.57607	7.27172	4.07918
	3.32664	5.3887	3.60238	5.77654	3.21642			4.19251	5.08191	7.4569	5.09281	4.45073	7.18295	4.04742
	3.25699	5.41822	3.56985	5.74357	3.25046			4.20476	5.04337	7.41658	4.96835	4.34448	7.06326	4.01611
	3.27049	5.455	3.56224	5.74823	3.231			4.22913	4.85016	7.39037	4.85552	4.33977	6.92726	3.99972
	3.25959	5.48584	3.57601	5.75536	3.19635			4.25476	4.69862	7.40439	4.76971	4.30295	6.76996	3.96305
	3.31523	5.50156	3.56225	5.74384	3.19281			4.23349	4.61186	7.41848	4.70498	4.20202	6.6497	3.91683
	3.3577	5.51694	3.57111	5.69612	3.2109			4.22756	4.41961	7.45213	4.6545	4.16033	6.53243	3.92589
	3.39993	5.52549	3.58676	5.6634	3.23843			4.23099	4.29011	7.47089	4.61356	4.03344	6.40712	3.91782
	3.4968	5.52159	3.59221	5.65195	3.20746			4.20473	4.18913	7.54279	4.59634	4.03275	6.29184	3.91191
	3.55262	5.50345	3.6211	5.63301	3.16133			4.17148	4.03318	7.63503	4.57187	3.98571	6.20506	3.91928
	3.6086	5.46997	3.66316	5.60586	3.19329			4.13159	3.90218	7.7023	4.56575	3.95184	6.18297	3.9297
	3.71582	5.43172	3.71233	5.60587	3.19732			4.09909	3.8006	7.7171	4.59503	3.94361	6.12843	3.95637
	3.81629	5.39511	3.78711	5.59988	3.20383			4.0442	3.70608	7.73725	4.62979	3.96374	6.0629	3.96241
	3.87804	5.35047	3.85357	5.60235	3.21386			3.98645	3.68866	7.78246	4.67647	3.95498	5.99864	3.96234
	3.95013	5.30584	3.91536	5.57262	3.19981			3.92639	3.66282	7.83568	4.75031	3.98377	5.93199	3.95064
	4.06884	5.29232	3.93795	5.52465	3.18643			3.88539	3.63174	7.89567	4.83241	4.04805	5.90455	3.96505
	4.11809	5.29867	3.93124	5.49995	3.17515			3.87794	3.65242	7.91275	4.91478	4.08369	5.87183	4.04212
	4.15234	5.3215	3.94179	5.5018	3.14704			3.85346	3.72863	7.90673	5.00738	4.1384	5.84824	4.06022
	4.18204	5.35896	3.92002	5.56138	3.12073			3.79856	3.83803	7.90409	5.11045	4.23388	5.86067	4.10245
	4.22604	5.4237	3.85388	5.56068	3.1175			3.73196	3.92099	7.8428	5.21452	4.33423	5.91338	4.1347
	4.2305	5.48653	3.79724	5.54655	3.04392			3.66913	4.02869	7.85042	5.30174	4.43202	6.01098	4.12411
	4.24699	5.55272	3.76012	5.6163	2.98086			3.62453	4.06752	7.8588	5.37099	4.51938	6.12056	4.13643
	4.30137	5.61697	3.72516	5.6826	2.9057			3.62072	4.15941	7.86704	5.41239	4.62492	6.27359	4.20484
	4.40727	5.65515	3.69633	5.73326	2.84878			3.63393	4.20883	7.82044	5.4256	4.75869	6.36559	4.2434
	4.50135	5.64522	3.67818	5.71363	2.81632			3.66463	4.23532	7.81331	5.42605	4.85778	6.37823	4.2814
	4.52557	5.60703	3.6578	5.68446	2.77127			3.67882	4.29097	7.78953	5.40319	4.96035	6.41254	4.25534
	4.60308	5.54499	3.65489	5.64836	2.72084			3.66551	4.31917	7.75876	5.35145	5.08151	6.44713	4.23516
	4.67721	5.48222	4.29143	5.64239	2.68037			3.6373	4.26159	7.69358	5.27428	5.16346	6.45249	4.22112
	4.70138	5.42182	4.38586	5.67914	2.64277			3.60383	4.19959	7.6374	5.17093	5.24031	6.29793	4.18884
	4.66861	5.35434	4.50284	5.76138	2.58335			3.57539	4.12177	7.59639	5.04917	5.29415	6.17308	4.1456
	4.72572	5.30179	4.61012	5.85971	2.5165			3.57473	4.00496	7.52651	4.93939	5.31922	6.09874	4.06796
	4.73315	5.24764	4.71561	5.89819	2.46391			3.61239	3.89756	7.43926	4.83992	5.36729	6.06491	4.01692
	4.74766	5.20245	4.82541	5.89137	2.37756			3.68736	3.76274	7.35091	4.77237	5.43446	6.03952	3.9512
	4.73019	5.18121	4.8584	5.83544	2.29272			3.80078	3.70087	7.3208	4.7253	5.49491	6.00815	3.8782
	4.70441	5.1704	4.87727	5.85954	2.24584			3.95109	3.62464	7.21926	4.67649	5.49963	5.97486	3.81011
	4.6788	5.17542	4.88872	5.90028	2.15687			4.0939	3.58374	7.19813	4.61327	5.54323	5.9263	3.78798
	4.69762	5.18977	4.8722	5.84774	2.05853			4.17692	3.56224	7.10783	4.5522	5.59487	5.8634	3.7394
	4.75051	5.20279	4.75061	5.8064	2.02355			4.18657	3.48096	6.99464	4.52046	5.64395	5.81214	3.66248
	4.74583	5.21669	4.68547	5.77635	1.99932			4.13571	3.43913	6.92778	4.51395	5.62627	5.78785	3.57248
	4.78796	5.22855	4.56301	5.75327	1.98558			4.0424	3.4032	6.86288	4.51601	5.64049	5.77351	3.47437
	4.78534	5.23836	4.44698	5.73126	1.95021			3.9306	3.4084	6.74354	4.51867	5.61972	5.7356	3.37535
	4.86246	5.26966	4.34814	5.67977	1.91099			3.82721	3.40891	6.65381	4.51531	5.58063	5.66794	3.27396
	4.89693	5.30757	4.23972	5.64075	1.86676			3.75195	3.3852	6.60578	4.50164	5.53364	5.58001	3.27813
	4.88735	5.34104	4.13956	5.63244	1.82893			3.71233	3.36753	6.51962	4.48498	5.51077	5.48979	3.26469
	4.87329	5.37779	4.07315	5.60128	1.82235			3.719	3.37383	6.36798	4.46666	5.45972	5.41891	3.31006
	4.87894	5.40863	3.98614	5.5556	1.83248			3.7809	3.4214	6.2469	4.44466	5.39932	5.36889	3.36988
	4.88545	5.43844	3.89964	5.51145	1.83034			3.85374	3.47011	6.189	4.43942	5.32253	5.3464	3.42059
	4.8866	5.45487	3.82211	5.44843	1.83349			3.92136	3.50721	6.1557	4.44317	5.24559	5.3555	3.48655
	4.87614	5.46404	3.79868	5.36958	1.83803			3.98855	3.58994	6.17609	4.45265	5.24117	5.38653	3.51201
	4.87168	5.45015	3.72084	5.32212	1.86214			4.03866	3.66058	6.17654	4.4761	5.2164	5.39384	3.55717
	4.87174	5.41216	3.65933	5.30587	1.9105			4.0563	3.72733	6.20416	4.51208	5.1715	5.36697	3.5899
	4.8552	4.78346	3.63398	5.29432	1.97734			4.04536	3.79251	6.26142	4.55504	5.07949	5.32225	3.64649
	4.86231	4.81612	3.57524	5.27517	1.99238			4.01249	3.81193	6.26313	4.59154	5.02168	5.30031	3.72882
	4.89827	4.89611	3.51966	5.21152	1.99772			3.95157	3.88216	6.27852	4.60403	5.01401	5.30072	3.80824
	4.91215	4.88499	3.48923	5.17477	2.01199			3.88039	3.95984	6.28059	4.59911	5.00448	5.32207	3.96662
	4.85922	4.91554	3.48432	5.15084	2.02529			3.81234	4.05126	6.2899	4.60635	5.00028	5.36498	4.15178
	4.81314	4.8929	3.46128	5.07235	2.04177			3.75536	4.12899	6.33488	4.63994	5.05238	5.41113	4.28447
	4.75381	4.91281	3.43817	5.00726	2.04185			3.73381	4.17616	6.37371	4.68545	5.06267	5.44538	4.35378
	4.67759	4.95036	3.45535	5.00184	2.03055			3.71072	4.24645	6.41776	4.73541	5.05096	5.46441	4.38613
	4.61749	4.94751	3.51966	4.96978	2.02774			3.68417	4.28677	6.45319	4.78713	5.05907	5.45881	4.41653
	4.56358	4.95384	3.51951	4.90615	2.00919			3.69885	4.33712	6.49009	4.83997	5.0643	5.43072	4.37445
	4.51559	4.89947	3.53613	4.86716	1.97389			3.75659	4.39438	6.51343	4.90144	5.06461	5.38957	4.33647
	4.474	4.82801	3.55388	4.78849	1.9417			3.83762	4.4936	6.51328	4.94363	5.04796	5.35516	4.28596
	4.42187	4.78518	3.58528	4.62959	1.9103			3.90831	4.55236	6.49193	4.96684	5.02535	5.34044	4.23442
	4.33305	4.758	3.59698	4.4777	1.93049			3.94188	4.55066	6.44636	5.00127	5.00665	5.34238	4.19506
	4.27966	4.7287	3.62286	4.32764	1.92701			3.92677	4.58603	6.4244	5.02225	4.97837	5.35265	4.18052
	4.26449	4.72473	3.65128	4.08419	1.89509			3.86803	4.66682	6.41261	5.01288	4.96376	5.35977	4.19392
	4.30921	4.70078	3.66738	3.85724	1.89892			3.76842	4.70723	6.32516	4.99294	4.97	5.38462	4.15359
	4.42749	4.7301	3.70951	3.74971	1.88044				4.75309	6.21503	4.96216	4.984	5.40825	4.16557
	4.53593	4.79373	3.72803	3.6649	1.85537				4.79087	6.14792	4.93893	4.99414	5.40822	4.14986
	4.79152	4.86232	3.73794	3.58164	1.85432				4.83077	6.11869	4.95718	5.01153	5.41096	4.11337
	5.06559	4.87653	3.77103	3.61332	1.88911				4.84936	6.06418	4.99743	5.04782	5.42509	4.03126
	5.36962	4.9341	3.79048	3.65691	1.88214				4.88464	5.93881	5.04188	5.05478	5.44652	3.86807
	5.7049	4.96311	3.74191	3.55758	1.84561				4.92089	5.87856	5.07526		5.4764	3.79412
	5.97674	4.9572	3.75884	3.54214	1.88372				4.92629	5.80341	5.07769		5.53558	3.7122
	6.20155	4.94866	3.72419	3.54186	1.914				4.90895	5.8033	5.06106		5.59303	3.64231
	6.35156	4.9225	3.66381	3.47333	1.91717				4.8952	5.77152	5.03472		5.62173	3.59979
	6.3904	4.8808	3.63791	3.45504	1.9329				4.8807	5.72695	5.0045		5.64062	3.60003
	6.37655	4.83924	3.64838	3.40584	1.95466				4.85203	5.71019	4.93849		5.65178	3.61418
	6.15838	4.78705	3.65171	3.40378	1.99727				4.81919	5.71898	4.85537		5.63926	3.64241
	5.79886	4.76117	3.6545	3.46119	2.03347				4.7771	5.75875	4.80673		5.60279	3.60823
	5.66645	4.7761	3.67183	3.49557	2.07357				4.72288	5.79381	4.81483		5.54486	3.57276
	5.56314	4.80803	3.63221	3.54655	2.10849				4.66683	5.80722	4.85815		5.44704	3.55256
	5.46669	4.75632	3.70115	3.58488	2.1358				4.58288	5.83372	4.9878		5.32897	3.51055
	5.44328	4.74575	3.67964	3.65021	2.15907				4.52146	5.85071	4.98388		5.21047	3.41496
		4.75476	3.71079	3.72274	2.17244				4.44695	5.87808	4.9635		5.12293	3.34354
		4.77655	3.78244	3.77383	2.08019				4.37684	5.86012	4.92513		5.06409	3.34847
		4.79068	3.80977	3.81698	2.03124				4.31434	5.894	4.88642		4.99684	3.40147
		4.77772	3.82788	3.85384	1.98119				4.22783	5.84855	4.83572		4.93702	3.48127
		4.81332	3.84133	3.97954	1.90974				4.08109	5.85665	4.78692		4.91689	3.61786
		4.83925	3.85568	4.19863	1.84761				4.04008	5.76111	4.74927		4.93386	3.80115
		4.84298	3.88838	4.37015	1.81968				3.98227	5.66641	4.75991		4.94863	3.97631
		4.84446	3.9096	4.5257	1.78448				3.93331	5.63966	4.76585		4.92796	4.21473
		4.86751	3.94722	4.94761	1.77342				3.80561	5.53771	4.76141		4.89173	4.38191
		4.84361	3.98077	5.35314	1.77984				3.82866	5.42676	4.74585		4.85365	4.47559
		4.83084	4.04944	5.71773	1.79172				3.75903	5.39665	4.73951		4.8314	4.52439
		4.813	4.05602	6.06938	1.7784				3.74261	5.39425	4.74192		4.8496	4.53074
		4.79622	4.05635	6.47246	1.77044				3.72574	5.34822	4.75444		4.90401	4.52618
		4.7677	4.08499	6.8571	1.80923				3.71353	5.23292	4.78369		4.99077	4.51064
		4.74107	4.05155		1.85655				3.72334	5.17374	4.81953		5.08618	4.47861
		4.74427	4.03672		1.88854				3.75224	5.20046	4.85779		5.14347	4.40323
		4.756	4.05821		1.92182				3.73156	5.18798	4.90476		5.1872	4.30913
		4.76994	4.0418		1.95872				3.72259	5.16701	4.97462		5.23502	4.16985
		4.79919	4.01145		1.98734				3.76396	5.1346	5.03157		5.27246	3.93353
		4.82351	4.02772		2.03611				3.76047	5.11338	5.08873		5.27731	3.75676
		4.83084	3.99657		2.07956				3.7254	5.11478	5.17181		5.24705	3.63999
		4.85851	3.99053		2.14372				3.73841	5.11117	5.23138		5.20044	3.47944
		4.88826	3.98701		2.21174				3.77551	5.08163	5.28657		5.14557	3.30802
		4.908	3.97865		2.28154				3.7786	5.02625	5.3593		5.08989	3.189
		4.91082	4.00681		2.34222				3.77609	4.98894	5.42247		5.03345	3.13091
		4.88964	4.04872		2.3642				3.78316	4.98967	5.42217		4.98218	3.07981
		4.91097	4.037		2.40881				3.82782	4.93315	5.39966		4.92462	3.07438
		4.92664	4.01028		2.44588				3.9017	4.86702	5.39436		4.85603	3.09076
		4.92454	4.01483		2.47804				3.923	4.85355	5.38201		4.77682	3.12407
		4.91029	4.03216		2.52207				3.9198	4.822	5.33893		4.66903	3.15801
		4.87781	4.04327		2.54502				3.98099	4.81904	5.30672		4.54152	3.19547
		4.88153	4.01342		2.58826				4.06048	4.70328	5.27673		4.39474	3.23949
		4.83103	4.0475		2.62738				4.08568	4.69897	5.19991		4.26462	3.27772
		4.79218	4.07886		2.64824				4.08813	4.70992	5.13431		4.18503	3.27458
		4.78219	4.1212		2.68146				4.0651	4.66084	5.05374		4.13142	3.26595
		4.80431	4.08894		2.72665				4.06249	4.61493	5.01733		4.08789	3.27473
		4.83171	4.12984		2.80386				4.02234	4.58697	5.02046		4.08482	3.30548
		4.80917	4.19309		2.89709				4.0352	4.54075	5.05753		4.10852	3.35696
		4.77777	4.25323		2.9992				4.07641	4.52965	5.12534		4.15625	3.39983
		4.73714	4.28544		3.07039				4.13872	4.51834	5.18034		4.22296	3.54607
		4.7145	4.29483		3.12631				4.19819	4.5293	5.2373		4.31166	3.7462
		4.71546	4.29214		3.18875				4.26599	4.51363	5.27258		4.3939	3.96432
		4.7099	4.30219		3.23117				4.30909	4.55142	5.28684		4.48159	4.16117
		4.67561	4.28623		3.26839				4.31281	4.60601	5.29066		4.56655	4.29027
		4.64759	4.26153		3.29671				4.25999	4.65229	5.28593		4.62108	4.38065
		4.62324	4.20197		3.31581				4.1749	4.7321	5.24864		4.66649	4.3894
		4.59575	4.20526		3.32198				4.06859	4.75999	5.16008		4.6865	4.37676
		4.5632	4.15419		3.30289				3.96049	4.81204	5.09116		4.74602	4.32359
		4.57882	4.09636		3.33437				3.84581	4.88735	5.08635		4.82504	4.24722
		4.5544	4.04134		3.36742				3.73467	4.94482	5.07336		4.9091	4.204
		4.54304	3.9938		3.35793				3.6495	4.965	5.05026		4.97155	4.20616
		4.54115	3.94946		3.35427				3.59196	4.98165	4.971		5.07066	4.1425
		4.53982	3.93129		3.33237				3.56863	5.03891	4.8904		5.18607	4.14426
		4.54242	3.95589		3.32988				3.55676	5.11811	4.89412		5.27537	4.20932
		4.60955	3.95899		3.31475				3.54748	5.15874	4.88826		5.33505	4.28311
		4.65826	3.96246		3.30819				3.5311	5.22525	4.87675		5.36017	4.30175
		4.67946	3.97896		3.24993				3.50656	5.28977	4.83386		5.33317	4.29599
		4.6769	3.99518		3.17874				3.46939	5.35023	4.78776		5.27146	4.2974
		4.66699	4.0069		3.12628				3.43213	5.37706	4.75644		5.19095	4.25487
		4.68035	4.0045		3.07137				3.39391	5.40996	4.74011		5.07806	4.20915
		4.62031	3.97581		3.03068				3.35983	5.44252	4.74887		4.9448	4.168
		4.60989	3.948		3.00123				3.33602	5.44723	4.75733		4.80834	4.1068
		4.61078	3.88448		2.96142				3.32012	5.41001	4.77984		4.68733	4.00243
		4.61815	3.82676		2.9233				3.30636	5.3817	4.80861		4.59138
		4.66518	3.80403		2.86721				3.31248	5.34827	4.8272		4.51432
		4.6861	3.74607		2.78957				3.32343	5.20013	4.87173		4.45414
		4.70549	3.72518		2.72506				3.32538	5.08997	4.90334		4.4445
		4.73061	3.66417		2.69847				3.31258	5.06564	4.94121		4.51184
		4.77724	3.57129		2.70001				3.30715	5.01974	4.98132		4.62263
		4.83822	3.55282		2.70808				3.29761	5.00374	5.0304		4.78288
		4.90665	3.46663		2.74171				3.27583	4.9817	5.00296		4.98728
		4.98987	3.39578		2.757				3.25254	4.92552	4.97633		5.20859
		5.05653	3.35467		2.76847					4.89399	5.02217		5.3703
		5.12174	3.31827		2.80984					4.89517	5.05705		5.48171
		5.21777	3.30093		2.8662					4.90942	5.05571		5.54871
		5.26299	3.32489		2.86564					4.92599	5.06342		5.57516
		5.29695	3.34887		2.88097					4.92098	5.07181		5.56424
		5.26754	3.35533		2.92657					4.88756	5.10947		5.52142
		5.24453	3.38762		2.92687					4.86814	5.18616		5.44156
		5.21836	3.43859		2.892					4.85963	5.24083		5.35792
		5.18223	3.51291		2.85736					4.86473	5.25162		5.28803
		5.14913	3.54428		2.84184					4.76426	5.24129		5.21719
		5.04197	3.60722		2.81593					4.63517	5.25795		5.13296
		4.95041	3.64459		2.82214					4.60601	5.29688		5.0568
		4.90092	3.66211		2.85118					4.47091	5.28424		5.00414
		4.87109	3.69114		2.89294					4.3621	5.25045		4.98009
		4.82608	3.70339		2.95816					4.26778	5.2931		4.9665
		4.85579	3.66554		2.99136					4.20036	5.35633		4.93716
		4.83366	3.6481		3.08526					4.13523	5.39029		4.86892
		4.81577	3.65855		3.19341					4.03975	5.43041		4.80547
		4.81326	3.63532		3.24423					3.94258	5.48479		4.74873
		4.79552	3.63433		3.28919					3.89729	5.51095		4.70856
		4.79659	3.64588		3.3519					3.82023	5.52779		4.66981
		4.75095	3.64707		3.41005					3.71752	5.53123		4.61305
		4.77044	3.64577							3.65169	5.51577		4.51121
		4.80557								3.62097	5.49749		4.40938
		4.81917								3.63286	5.46782		4.32926
		4.80877								3.64769	5.42424		4.28026
		4.83743								3.68801	5.36934		4.20722
		4.84626								3.74724	5.32745		4.14771
		4.8826								3.82533	5.34541		4.09611
		4.88787								3.86897	5.3457		4.04933
		4.85811								3.92246	5.29184		4.01866
		4.8305								4.02397	5.23495		4.01729
		4.80797								4.10437	5.18553		4.03155
		4.83783								4.2903	5.11094		4.04178
		4.83021								4.35217	5.04095		4.04721
		4.79401								4.46983	4.99901		4.04734
		4.76329								4.63994	4.95632		4.05097
		4.73789								4.74646	4.88772		4.04551
		4.74148								4.77687	4.8534		4.03028
		4.72164								4.79042	4.84671		4.00472
		4.69621								4.79709	4.82037		3.97023
		4.67819								4.83874	4.76443		3.93817
		4.67225								4.85681	4.70014		3.92206
		4.66767								4.83017	4.65591		3.90887
		4.62453								4.83222	4.63102		3.89975
		4.61833								4.8039	4.64232		3.90203
		4.58857								4.7953	4.65594		3.90878
		4.53877								4.76024	4.59314		3.92258
		4.5072								4.72033	4.52667		3.94351
		4.46356								4.66696	4.45216		3.96671
		4.48306								4.6072	4.39164		3.99402
		4.47585								4.58818	4.37107		4.02887
		4.44906								4.53482	4.38686		4.08414
		4.43341								4.49235	4.41445		4.15675
		4.40879								4.4446	4.39838		4.22374
		4.42581								4.39014	4.43978		4.25718
		4.44804								4.34006	4.52416		4.26088
		4.46876								4.27984	4.58919		4.24941
		4.48498								4.24188	4.67066		4.23282
										4.24309	4.73431		4.21115
										4.17431	4.78384		4.18144
										4.13984	4.91523		4.15852
										4.13883	5.05699		4.1725
										4.13358	5.21269		4.18047
										4.13611	5.35537		4.17072
										4.13392	5.47246		4.15545
										4.13607	5.53201		4.12575
										4.13456	5.56335		4.0872
										4.14281	5.60024		4.06104
										4.17799	5.59558		4.02846
										4.19073	5.56167		4.02856
										4.17885	5.50024		4.03328
										4.19026	5.42087		4.04994
										4.21863	5.31009		4.06087
										4.24032	5.19102		4.09522
										4.25498	5.02978		4.15028
										4.32124	4.91445		4.21194
										4.3834	4.8282		4.27464
										4.42291	4.72246		4.3418
										4.44792	4.61199		4.4116
										4.48339	4.55157		4.45963
										4.49182	4.49971		4.47397
										4.49317	4.46752		4.46633
										4.51621	4.42417		4.44205
										4.52979	4.34737		4.40024
										4.56818	4.31714		4.37414
										4.55007	4.32527		4.35066
										4.49325	4.39125		4.32045
										4.44373	4.45173		4.2838
										4.47582	4.44763		4.25602
										4.43621	4.44436		4.23695
										4.3768	4.4402		4.22322
										4.29947	4.41413		4.21171
										4.27759	4.39792		4.20256
										4.25332	4.41627		4.19529
										4.18314	4.4278		4.18012
										4.08822	4.40556		4.15541
										4.00011	4.40248		4.11915
										3.91727	4.42041		4.09253
										3.88334	4.41554		4.06556
										3.82918	4.41624		4.02703
										3.85399	4.39835		3.99435
										3.8344	4.38461		3.96079
										3.84242	4.4292		3.93241
										3.87863	4.44258		3.9359
										3.91408	4.42663		3.96914
										3.88664	4.41677		4.00704
										3.8617	4.40118		4.04974
										3.86829	4.38555		4.08752
										3.86742	4.36232		4.10317
										3.8396	4.35478		4.08325
										3.79264	4.33567		4.05759
										3.81457	4.31566		4.05239
										3.81521	4.31575		4.04948
										3.77235	4.29865		4.03427
										3.74539	4.33029		4.02815
										3.80629	4.36128		4.01498
										3.8268	4.35775		4.01282
										3.83514	4.38132		4.01646
										3.86843	4.4218		4.0475
										3.90387	4.41521		4.06863
										3.93376	4.38911		4.08978
										3.97158	4.39434		4.09418
										4.00509	4.41108		4.11747
										4.02072	4.40791		4.13192
										4.02478	4.41103		4.14848
										4.08921	4.40602		4.12121
										4.16143	4.42433		4.08554
										4.13661	4.43508		4.04382
										4.21714	4.42314		4.00919
										4.23397	4.42436		4.00113
										4.22149	4.42952		4.00144
										4.16197	4.4276		3.99145
										4.15094	4.42107		3.98994
										4.18485	4.42955		4.01068
										4.19503	4.44338		4.02623
										4.1897	4.45968		4.02307
										4.21517	4.46743		3.9948
										4.27655	4.43379		3.96324
										4.27785	4.42013		3.92479
										4.28997	4.42606		3.89943
										4.35283	4.40738		3.91242
										4.33073	4.36532		3.9476
										4.30605	4.34981		3.97926
										4.27019	4.31853		4.00901
										4.22073	4.26233		4.04408
										4.14192	4.25527
										4.0461	4.28597
										3.98035	4.29667
										3.93405	4.32359
										3.87265	4.37241
										3.76437	4.40557
										3.75967	4.38779
										3.71602	4.36078
										3.70386	4.3091
										3.69372	4.29384
										3.6519	4.30418
										3.64413	4.28479
										3.60168	4.28918
										3.57138	4.28547
										3.5825	4.26432
										3.59861	4.23236
										3.59987	4.21167
										3.58571	4.19785
										3.55425	4.20333
										3.52084	4.21787
										3.53239	4.23485
										3.55642	4.23315
										3.58052
										3.60991
										3.61888
										3.62515
										3.63397
										3.6503
										3.65337
										3.63645
										3.64623
										3.68598
										3.68093
										3.71948
										3.77107
										3.75164
										3.73537
										3.74142
										3.75877
										3.76961
										3.74916
										3.72326
										3.72703
										3.7344
										3.74571
										3.73959
										3.75086
										3.78121
										3.81246
										3.83439
										3.86568
										3.87834
										3.85074
										3.80963
										3.78897
										3.7906
										3.78278
										3.77972
										3.77905
										3.79193
										3.80314
										3.78393
										3.75318
										3.71698
										3.68323
										3.68869
										3.67785
										3.64834
										3.62211
										3.55276
										3.51193
										3.5275
9
9.39626
9.12482
8.68564
8.20128
7.61786
7.21423
6.98863
6.78575
6.60277
6.43047
6.29425
6.24868
6.26036
6.32808
6.51938
6.664
6.61544
6.69418
6.78164
6.46038
6.01872
5.85032
5.83088
5.78266
5.85506
5.89936
5.89743
5.93091
5.89045
5.91408
6.00822
6.00919
5.97842
6.03042
6.0288
5.94109
5.95018
6.05876
5.08381
4.7737
4.64994
5.2581
6.08707
6.80391
7.09713
7.05391
6.81046
6.54779
6.33468
6.23352
6.12366
5.97766
5.94162
5.87424
5.83394
5.82013
5.87338
5.96679
6.02691
5.94394
5.83472
5.7863
5.771
5.77291
5.85442
5.89611
5.8724
5.89142
4.90021
4.93533
4.97208
4.96605
4.9435
4.97595
5.04926
5.08161
5.11409
5.19946
5.37694
5.59244
5.80142
5.78431
5.57906
5.53966
5.65717
5.82055
5.93671
6.04402
6.00961
5.91333
5.89438
5.96997
5.36305
5.39297
5.35147
5.2895
5.2694
5.29601
5.15808
5.07892
5.07987
5.09418
5.06819
5.03077
5.0906
5.26148
5.40985
5.32628
5.18241
5.12241
5.07437
5.14593
5.15939
5.20042
7.74705
9.36534
10.0255
10.5519
11.0808
11.2676
10.9739
10.0204
9.21065
9.01214
8.84229
8.62896
8.50161
8.41358
8.12276
7.83344
7.8458
7.81003
7.84355
7.9591
8.0089
7.96888
7.96904
8.08362
8.22956
8.08653
6.89112
6.79382
6.82827
6.93365
7.12446
7.31843
7.51256
7.7343
7.74163
7.46133
7.23677
7.304
7.45107
7.49045
7.39724
7.28343
7.31931
7.49234
7.62949
7.67236
7.74812
8.06175
8.12477
7.83239
7.57904
7.48791
7.38129
7.32594
7.42814
7.70236
7.42319
6.92521
6.61577
6.46104
6.44478
6.53346
6.58283
6.63194
6.6146
6.7069
6.90281
7.07483
6.99554
6.87325
6.88193
6.95073
6.95818
6.93507
6.88417
6.81673
6.85645
6.93591
6.99507

## Sheet: Force
All force measurements (in GV)
(7 independent sacculi per strain)
ChbC	ChbC	ChbC	ChbC	ChbC	ChbC	ChbC	A3	A3	A3	A3	A3	A3	A3
1.99117	1.27856	1.10107	1.04802	1.32246	0.893379	0.910439	0.308	0.359388	0.558917	0.592276	0.411448	0.574315	0.375885
2.00083	1.5054	1.13651	0.654407	1.25678	0.98504	0.868725	0.297	0.370391	0.547444	0.587545	0.40297	0.578922	0.376674
1.99429	1.71678	1.16154	0.82219	1.20027	1.06344	0.897964	0.288	0.379498	0.536254	0.58232	0.39682	0.589852	0.383676
1.95412	1.8627	1.18141	0.938095	1.18844	1.13848	0.932144	0.284	0.379133	0.524272	0.57607	0.395871	0.604745	0.391318
1.96087	1.97657	1.21557	1.03112	1.1874	1.20853	0.989579	0.282	0.376476	0.512958	0.569498	0.396125	0.600831	0.395073
1.98191	2.0226	1.24997	1.13329	1.18985	1.27516	1.07339	0.282	0.36006	0.508908	0.562892	0.394489	0.60238	0.39755
1.9934	2.0029	1.28141	1.21446	1.20103	1.34008	1.13986	0.276	0.357045	0.506858	0.556956	0.403411	0.616759	0.40017
2.01268	1.96489	1.32216	1.26999	1.26326	1.39881	1.19903	0.266	0.357022	0.505838	0.551015	0.404627	0.622897	0.405255
2.01496	1.88309	1.36035	1.33454	1.37859	1.46885	1.26355	0.262	0.354763	0.506064	0.545086	0.40477	0.624946	0.407731
1.90045	1.7882	1.38316	1.36634	1.50688	1.55275	1.32667	0.261	0.359277	0.499465	0.539839	0.418621	0.620996	0.409562
1.63604	1.73759	1.4064	1.37976	1.61424	1.61719	1.39431	0.252	0.373339	0.48744	0.534711	0.422859	0.612061	0.410033
1.6292	1.71414	1.39173	1.36754	1.7157	1.65068	1.45174	0.242	0.381699	0.481678	0.529424	0.428877	0.590537	0.42588
1.82432	1.71792	1.39783	1.3288	1.74776	1.67899	1.48581	0.233	0.392096	0.481624	0.524479	0.444246	0.571169	0.4375
1.78013	1.75228	1.44413	1.28517	1.78005	1.67401	1.52398	0.226	0.399133	0.480265	0.52032	0.455053	0.553991	0.446196
1.72638	1.75208	1.55605	1.26896	1.8116	1.65826	1.59638	0.23	0.397213	0.477726	0.517653	0.460221	0.545246	0.455846
1.72724	1.74899	1.73458	1.27134	1.84881	1.60738	1.63531	0.24	0.395408	0.477177	0.515152	0.44581	0.539533	0.457985
1.76752	1.76059	1.87809	1.30697	1.84943	1.5598	1.66315	0.251	0.391529	0.480441	0.513029	0.421665	0.539556	0.452918
1.78404	1.80147	1.95706	1.3812	1.83224	1.52505	1.6723	0.255	0.389708	0.481867	0.511171	0.408143	0.53524	0.442713
1.81168	1.80948	1.97044	1.41533	1.84415	1.5112	1.66986	0.254	0.39357	0.47724	0.508926	0.407552	0.527415	0.435571
1.83242	1.78663	1.95622	1.41528	1.85226	1.50668	1.67731	0.257	0.383923	0.472886	0.505483	0.411453	0.521172	0.422995
1.78771	1.79286	1.89656	1.38699	1.82844	1.50067	1.67972	0.261	0.366569	0.472693	0.501689	0.412792	0.517529	0.411967
1.71706	1.77912	1.80382	1.37373	1.81056	1.50198		0.27	0.360823	0.47137	0.498778	0.407901	0.521691	0.408559
1.71364	1.77412	1.72979	1.3664	1.81278	1.51544		0.278	0.359878	0.4678	0.496094	0.415712	0.525659	0.419297
1.80531	1.80179	1.75083	1.37826	1.83599	1.54446		0.281	0.342941	0.464869	0.49432	0.421901	0.527587	0.428181
1.77486	1.84363	1.77136	1.37848	1.83843	1.57229		0.282	0.336854	0.467411	0.494297	0.424606	0.528123	0.434893
1.77506	1.85748	1.75307	1.39212	1.80595	1.59907		0.282	0.332624	0.470618	0.496194	0.431524	0.528371	0.444922
1.79923	1.86338	1.7492	1.42575	1.79114	1.59921		0.283	0.353719	0.47057	0.500298	0.431547	0.528057	0.456994
1.80884	1.86722	1.75321	1.42115	1.78524	1.57389		0.285	0.372287	0.469301	0.507097	0.443299	0.527429	0.467753
1.84462	1.85587	1.76823	1.45541	1.7324	1.53727		0.288	0.378005	0.467068	0.5143	0.448607	0.52713	0.475607
1.92272	1.84251	1.78783	1.45266	1.72319	1.517		0.293	0.394776	0.464495	0.520897	0.454826	0.532049	0.489872
1.88253	1.82071	1.80132	1.44387	1.72058	1.49193		0.293	0.405598	0.463831	0.526877	0.462913	0.537534	0.498271
1.92464	1.78717	1.81678	1.50075	1.74115	1.48147		0.293	0.421606	0.464731	0.532003	0.467363	0.533698	0.503592
1.89407	1.76447	1.83956	1.50741	1.78081	1.48626		0.297	0.417296	0.463236	0.536065	0.466143	0.531155	0.51191
1.86596	1.75013	1.83266	1.52122	1.77361	1.47427		0.302	0.426517	0.459017	0.538641	0.462568	0.530582	0.525077
1.92268	1.7244	1.81396	1.51654	1.74875	1.45683		0.31	0.43055	0.45804	0.540285	0.463358	0.530586	0.535713
1.85862	1.70533	1.80736	1.4781	1.73184	1.44808		0.316	0.4372	0.460417	0.540807	0.46723	0.530259	0.542491
0.974241	1.71815	1.80884	1.42869	1.73816	1.44563		0.317	0.439092	0.462305	0.540245	0.464194	0.533147	0.55177
0.462818	1.75211	1.79429	1.38467	1.70462	1.44733		0.318	0.441163	0.464008	0.539187	0.467868	0.535835	0.558153
0.94125	1.79479	1.78834	1.36192	1.69369	1.43615		0.32	0.433101	0.462673	0.538294	0.451541	0.539188	0.560373
1.21999	1.843	1.78149	1.35571	1.65368	1.41392		0.32	0.422099	0.456213	0.537898	0.453394	0.540728	0.560066
1.43622	1.88015	1.76921	1.40328	1.58874	1.40441		0.319	0.417959	0.44866	0.53713	0.444173	0.543031	0.551647
1.59719	1.92296	1.76376	1.43251	1.56867	1.39177		0.315	0.417323	0.445632	0.535816	0.434637	0.545782	0.543396
1.55522	1.96908	1.81111	1.4645	1.59577	1.3446		0.314	0.415188	0.444507	0.534191	0.429916	0.545734	0.53915
1.47764	1.98306	1.82938	1.50618	1.60039	1.29678		0.319	0.407509	0.452861	0.532145	0.425973	0.540925	0.54744
1.61923	1.97243	1.8326	1.576	1.51149	1.25371		0.322	0.405522	0.463211	0.529811	0.422293	0.53346	0.544768
1.6888	1.9397	1.83008	1.64711	1.41479	1.20886		0.323	0.40138	0.469845	0.527362	0.417407	0.525879	0.541839
1.76186	1.88873	1.84204	1.69565	1.41468	1.15775		0.329	0.392907	0.475179	0.525098	0.412227	0.524882	0.540439
1.8742	1.84918	1.86102	1.73732	1.4178	1.12308		0.337	0.390053	0.474016	0.522614	0.40985	0.526364	0.552636
1.93666	1.77887	1.87413	1.78642	1.38758	1.09834		0.341	0.392152	0.469458	0.520325	0.410769	0.530689	0.555156
1.91751	1.72267	1.88725	1.78534	1.37413	1.10412		0.343	0.397369	0.472161	0.517302	0.413435	0.525598	0.555253
1.84933	1.67737	1.91529	1.77229	1.45824	1.15767		0.35	0.40517	0.480353	0.513257	0.413463	0.516386	0.56585
1.87861	1.64272	1.9356	1.79041	0.620131	1.22246		0.355	0.412513	0.485106	0.509053	0.405417	0.509658	0.57512
1.94582	1.62518	1.9921	1.79504	0.600799	1.28631		0.357	0.426767	0.484439	0.506212	0.402719	0.50448	0.581981
1.9023	1.61948	2.02345	1.81824	0.533614	1.34627		0.359	0.434009	0.482287	0.505985	0.399985	0.504631	0.587142
1.91066	1.66138	2.01787	1.8038	0.467014	1.39658		0.359	0.432214	0.478046	0.507202	0.398854	0.502744	0.599836
1.94919	1.7502	2.02345	1.77972	0.399117	1.42771		0.36	0.448471	0.473676	0.509463	0.396718	0.500993	0.59529
1.93783	1.83228	2.02661	1.81887	0.324278	1.42654		0.365	0.447672	0.469351	0.512107	0.390135	0.493657	0.584334
1.9363	1.86654	2.009	1.82186	0.283358	1.38128		0.369	0.44588	0.463612	0.514147	0.385636	0.491392	0.575245
1.9403	1.55284	1.97702	1.83146	0.391799	1.32487		0.371	0.44177	0.455962	0.515507	0.393379	0.498389	0.574844
1.89953	1.41873	1.95688	1.84287	0.458411	1.29464		0.374	0.436682	0.447544	0.516872	0.396296	0.5006	0.574252
1.93279	1.11445	1.934	1.86013	0.534816	1.26262		0.374	0.433777	0.435441	0.515511	0.40194	0.499892	0.574047
1.9315	0.962214	1.91168	1.88312	0.602526	1.23985		0.373	0.429032	0.423216	0.513985	0.408962	0.506327	0.579436
1.93222	0.89513	1.88177	1.88837	0.644169	1.24619		0.371	0.407921	0.412491	0.513111	0.419075	0.508953	0.578073
1.91795	0.873049	1.85749	1.88619	0.678522	1.28891		0.369	0.405801	0.403401	0.512357	0.434045	0.506655	0.577731
1.93938	0.903329	1.83145	1.87423	0.716216	1.34936		0.368	0.40741	0.402706	0.511321	0.44508	0.506303	0.580987
1.97751	0.969649	1.833	1.91955	0.748561	1.4229		0.367	0.403447	0.406515	0.509703	0.45867	0.506973	0.581156
1.93809	1.04627	1.87803	1.96229	0.773239	1.48295		0.365	0.406087	0.414574	0.509438	0.46909	0.512459	0.58091
1.91445	1.16518	1.92428	1.96603	0.786389	1.52718		0.361	0.405167	0.423761	0.511702	0.470283	0.517479	0.582141
1.87517	1.29477	1.96927	1.97705	0.752778	1.56448		0.357	0.401203	0.429696	0.512351	0.474413	0.521779	0.585621
1.88521	1.45665	2.01122	1.9539	0.732193	1.58085		0.351	0.403251	0.432778	0.511978	0.477959	0.524992	0.587709
1.90196	1.63499	2.03948	1.95933	0.728789	1.57757		0.357	0.406962	0.436243	0.511273	0.482515	0.528067	0.58725
1.92239	1.81147	2.05801	1.95643	0.71013	1.56152		0.36	0.416533	0.441336	0.511484	0.4863	0.524523	0.586323
1.93646	1.97816	2.05314	1.93522	0.678845	1.55188		0.351	0.428323	0.447048	0.513566	0.49074	0.517677	0.593876
1.91641	2.10029	2.04201	1.91237	0.636915	1.53831		0.342	0.430834	0.452828	0.518892	0.493873	0.507529	0.588835
1.87954	2.17454	1.99765	1.89766	0.60087	1.52142		0.336	0.434728	0.457064	0.525388	0.49555	0.497765	0.582549
1.86454	2.2092	1.95796	1.9096	0.554424	1.50955		0.336	0.44173	0.458591	0.532222	0.49699	0.48818	0.584886
1.86129	2.16214	1.92423	1.91295	0.518123	1.4896		0.343	0.44879	0.459906	0.538923	0.495969	0.474896	0.578923
1.84533	2.12496	1.88406	1.94796	0.488244	1.48907		0.347	0.457544	0.459487	0.545244	0.488498	0.463318	0.586646
1.82045	2.08389	1.85093	1.97272	0.453486	1.51625		0.349	0.462279	0.458438	0.550743	0.479617	0.45603	0.602717
1.77651	2.04253	1.86598	2.00609	0.42275	1.52108		0.35	0.461909	0.45818	0.555515	0.478369	0.454867	0.61246
1.71901	2.00857	1.88039	1.99728	0.391414	1.53645		0.354	0.467627	0.457251	0.55704	0.477958	0.45788	0.617297
1.77111	1.97912	1.89586	1.95626	0.373965	1.55853		0.36	0.470129	0.450531	0.557986	0.473503	0.460812	0.616356
1.85155	1.94899	1.92714	1.89872	0.357821	1.5921		0.368	0.473996	0.442507	0.558688	0.466473	0.462752	0.609805
1.80906	1.92541	1.96194	1.86031	0.338615	1.6415		0.382	0.465817	0.447975	0.559536	0.467663	0.460944	0.602892
1.73438	1.90503	1.97958	1.82048	0.323729	1.66702		0.389	0.453231	0.457026	0.560835	0.470072	0.461801	0.598003
1.7189	1.90473	1.99005	1.7561	0.310654	1.69987		0.387	0.445662	0.464009	0.562255	0.469972	0.465709	0.596228
1.77352	1.88719	2.01644	1.70939	0.300434	1.70972		0.395	0.447288	0.471037	0.56526	0.465443	0.47195	0.593414
1.80794	1.87854	2.02284	1.7194	0.287702	1.71546		0.406	0.449732	0.477013	0.56874	0.457863	0.479283	0.590036
1.85134	1.92281	2.00604	1.73762	0.273352	1.71668		0.409	0.446275	0.482037	0.572771	0.439518	0.48977	0.588068
1.92213	1.96183	2.00475	1.75853	0.261599	1.69054		0.408	0.444694	0.487401	0.57714	0.422362	0.502822	0.58725
1.93476	1.99524	1.99238	1.79279	0.244885	1.66729		0.409	0.442149	0.492855	0.581255	0.40533	0.517992	0.586562
1.89254	2.01574	1.99589	1.83201	0.22746	1.65482		0.413	0.443384	0.497094	0.584868	0.388391	0.52358	0.588426
1.87753	2.03763	2.00127	1.89313	0.20776	1.64384		0.417	0.45276	0.498108	0.587768	0.37196	0.527813	0.589328
1.89581	2.05237	2.01078	1.93164	0.195102	1.62848		0.42	0.458845	0.498604	0.588496	0.354146	0.537623	0.585497
1.90128	2.04521	2.02279	1.97102	0.177781	1.63293		0.418	0.466334	0.496366	0.589148	0.345855	0.546299	0.581319
1.76695	2.04012	2.03445	1.99294	0.16814	1.65633		0.417	0.480082	0.493884	0.589721	0.339936	0.552275	0.583813
1.55475	2.06622	2.0348	1.98466	0.190871	1.65612		0.414	0.482871	0.489517	0.590665	0.342401	0.549376	0.587825
1.51657	2.06208	2.03091	1.95901	0.497025	1.64948		0.413	0.485042	0.485877	0.591567	0.356282	0.543994	0.584119
1.75347	2.0481	1.99036	1.90545	1.14055	1.65423		0.412	0.493788	0.486783	0.592009	0.375895	0.540026	0.574426
1.88458	2.06094	1.94634	1.85206	1.53124	1.64724		0.402	0.493566	0.487911	0.590739	0.417346	0.537035	0.570132
1.85592	2.06359	1.9004	1.84688	1.762	1.64625		0.392	0.493946	0.493172	0.588671	0.452923	0.535244	0.576666
1.81326	2.06531	1.88241	1.83404	1.83158	1.64687		0.395	0.493972	0.4986	0.5874	0.47798	0.537959	0.579572
1.81146	2.08217	1.87451	1.83963	1.79323	1.64882		0.399	0.483246	0.498771	0.586119	0.501315	0.542458	0.586075
1.7931	2.11232	1.89052	1.85977	1.73968	1.63923		0.409	0.492557	0.497358	0.584619	0.511936	0.540565	0.590722
1.83564	2.14134	1.93297	1.89641	1.76904	1.64341		0.41	0.493229	0.498097	0.582863	0.52024	0.538746	0.589622
1.83464	2.15159	1.97748	1.92325	1.77506	1.63519		0.401	0.488639	0.498843	0.581218	0.526971	0.536976	0.594667
1.83129	2.14704	1.9568	1.94882	1.74077	1.63841		0.402	0.49641	0.495749	0.579665	0.524811	0.539825	0.600611
1.85603	2.11852	1.95895	1.97218	1.7557	1.63028		0.409	0.492932	0.491136	0.578265	0.518464	0.544556	0.605597
1.87972	2.09713	1.97246	1.97664	1.77035	1.64305		0.409	0.489835	0.491472	0.576541	0.511384	0.546742	0.602047
1.90673	2.08865	1.9909	1.9672	1.79366	1.65856		0.409	0.470154	0.496623	0.574008	0.499954	0.542922	0.602558
1.87491	2.06322	2.00158	1.9675	1.77606	1.65231		0.409	0.469917	0.503655	0.570307	0.493715	0.529323	0.603636
1.87059	2.02984	1.99152	1.95715	1.74894	1.64296		0.408	0.466015	0.513191	0.56529	0.498761	0.521476	0.604573
1.89291	2.02293	1.96648	1.94022	1.80794	1.6352		0.4	0.443542	0.520541	0.560381	0.50259	0.514257	0.601195
0.918653	2.01694	1.93322	1.94318	1.87501	1.61938		0.393	0.431747	0.523285	0.556728	0.507584	0.503852	0.60063
0.793377	2.01334	1.90025	1.92575	1.89311	1.59989		0.384	0.415276	0.525437	0.553173	0.514491	0.490812	0.600217
0.981434	2.01061	1.88012	1.91892	1.92199	1.56457		0.379	0.396038	0.52907	0.549362	0.511738	0.476956	0.590003
1.05962	2.01635	1.89111	1.89268	1.9614	1.56443		0.377	0.379211	0.532719	0.545227	0.51568	0.467842	0.588554
1.12832	2.04047	1.91263	1.9152	1.9798	1.57486		0.378	0.373481	0.529171	0.540764	0.511131	0.464365	0.586578
1.17277	2.05411	1.94585	1.91497	1.99892	1.58662		0.379	0.378462	0.526309	0.536205	0.501127	0.459499	0.581915
1.23532	2.04654	1.96293	1.91971	2.01058	1.60558		0.38	0.384832	0.529078	0.531134	0.49649	0.458113	0.578129
1.24249	2.01087	1.9731	1.92027	2.01401	1.62275		0.384	0.401722	0.532264	0.525562	0.491474	0.459962	0.57746
1.3202	1.9573	1.97755	1.90187	2.00764	1.64466		0.412	0.430997	0.532931	0.520105	0.490033	0.46146	0.57648
1.60508	1.90876	2.00823	1.89544	1.9999	1.66725		0.43	0.454801	0.532664	0.5147	0.497968	0.462793	0.572469
1.76574	1.83582	2.03328	1.88744	1.99094	1.6896		0.42	0.477683	0.53042	0.509635	0.498479	0.485024	0.572689
1.75748	1.76287	2.04727	1.86092	1.99408	1.70319		0.417	0.498326	0.527594	0.5058	0.503634	0.507605	0.57117
1.78511	1.71828	2.05476	1.81592	1.97745	1.72123		0.422	0.493678	0.527285	0.503922	0.519966	0.533562	0.567602
1.78131	1.71884	2.038	1.80187	1.95104	1.73133		0.415	0.503195	0.527141	0.505101	0.536659	0.548835	0.564021
1.76723	1.71993	1.99778	1.78452	1.94557	1.70943		0.402	0.511741	0.5229	0.506526	0.566359	0.557861	0.562877
1.77614	1.73778	1.96105	1.77686	1.96235	1.65508		0.388	0.514113	0.516342	0.50722	0.569521	0.571491	0.565575
1.8311	1.77321	1.91507	1.79307	1.96585	1.61275		0.374	0.515746	0.515315	0.506948	0.571762	0.581348	0.573048
1.81863	1.79307	1.88388	1.82493	1.97419	1.60973		0.364	0.511333	0.521118	0.506153	0.570876	0.582881	0.587333
1.80154	1.82338	1.86423	1.85026	1.99233	1.59542		0.355	0.498466	0.52624	0.505789	0.565179	0.588846	0.598756
1.86695	1.86334	1.87001	1.87322	2.00107	1.58259		0.347	0.495202	0.528472	0.507889	0.555089	0.598207	0.607062
1.90247	1.89869	1.8745	1.90941	2.00887	1.56207		0.338	0.493785	0.530719	0.512021	0.544513	0.601169	0.611183
1.89403	1.91599	1.88456	1.95266	2.02347	1.54259		0.327	0.50025	0.534556	0.516823	0.538319	0.602762	0.615612
1.92378	1.91389	1.88915	1.99191	2.01582	1.57766		0.325	0.488496	0.535862	0.520926	0.534303	0.600546	0.618539
1.86318	1.86695	1.91207	2.00988	2.01792	1.59613		0.329	0.503741	0.532758	0.523182	0.53378	0.595803	0.620893
1.85141	1.80945	1.95013	2.01675	2.02977	1.59736		0.328	0.491009	0.529357	0.523815	0.543682	0.588795	0.619717
1.79543	1.70693	1.97252	2.01428	2.04008	1.61237		0.323	0.493705	0.534333	0.52298	0.554215	0.576624	0.610571
1.83451	1.62394	1.98423	2.0066	2.0527	1.63495		0.324	0.500932	0.540261	0.519817	0.567255	0.568183	0.595851
1.85003	1.5625	1.98838	1.99992	2.05751	1.65052		0.327	0.492795	0.542972	0.51635	0.584878	0.572593	0.576185
1.84048	1.56178	1.98371	1.99331	2.06296	1.67427		0.339	0.481286	0.545867	0.513398	0.596892	0.572715	0.571544
1.82058	1.55952	1.96835	1.96996	2.06669	1.67739		0.35	0.47871	0.54511	0.510721	0.603547	0.568442	0.571927
1.74141	1.57936	1.95378	1.96774	2.05496	1.66442		0.355	0.478205	0.543315	0.507505	0.604005	0.570313	0.575721
1.71554	1.60828	1.94527	1.97927	2.02987	1.64627		0.36	0.46605	0.534001	0.503448	0.590545	0.57155	0.57714
1.69319	1.6504	1.93673	1.99136	2.00638	1.64326		0.363	0.453382	0.520771	0.500424	0.579705	0.566461	0.582453
1.69138	1.70764	1.92009	2.00158	1.97081	1.63657		0.37	0.447998	0.515952	0.498422	0.578548	0.559306	0.589984
1.77949	1.77953	1.90918	1.99152	1.96468	1.63014		0.378	0.435446	0.517942	0.496143	0.572806	0.551466	0.598017
1.84502	1.83561	1.90681	2.00415	1.95613	1.63652		0.375	0.422344	0.517484	0.493833	0.572441	0.552073	0.613252
1.78754	1.90704	1.90351	2.01327	1.93924	1.64152		0.374	0.424418	0.514357	0.492483	0.578177	0.555855	0.618967
1.75487	1.94167	1.8994	1.99541	1.89496	1.65254		0.386	0.432776	0.512856	0.493063	0.585889	0.555013	0.617038
1.74476	1.97805	1.91024	1.97012	1.85863	1.6516		0.389	0.434726	0.512538	0.496491	0.592672	0.562609	0.616637
1.81872	1.95027	1.92596	1.92402	1.87021	1.60906		0.371	0.439716	0.514398	0.5009	0.584463	0.577946	0.615106
1.84835	1.9617	1.94176	1.88492	1.88572	1.58164		0.357	0.453051	0.521399	0.505856	0.567393	0.585098	0.618127
1.83166	1.9504	1.94368	1.87039	1.90171	1.58625		0.351	0.475499	0.528269	0.510641	0.555875	0.58926	0.627739
1.78164	1.9197	1.94366	1.87203	1.92057	1.56276		0.337	0.493545	0.533368	0.514816	0.547687	0.591024	0.644431
1.77496	1.88783	1.94392	1.88353	1.94991	1.52341		0.317	0.500864	0.536918	0.517982	0.539432	0.592691	0.648207
1.79282	1.87382	1.94308	1.91335	1.98327	1.49772		0.306	0.497769	0.545577	0.520038	0.545802	0.593126	0.641299
1.73769	1.86485	1.94337	1.9434	2.01345	1.45969		0.298	0.50344	0.552378	0.521999	0.560317	0.589491	0.619622
1.66471	1.85727	1.91872	1.98337	2.02597	1.41559		0.301	0.501091	0.555888	0.524093	0.570374	0.583849	0.603127
1.72468	1.86758	1.91042	1.9949	2.02366	1.42345		0.306	0.516149	0.559377	0.525837	0.57589	0.575781	0.600215
1.85398	1.88999	1.88061	1.97288	2.01208	1.44982		0.314	0.523613	0.560105	0.527797	0.580596	0.569362	0.607001
1.92429	1.9018	1.8503	1.94744	1.99389	1.45619		0.321	0.535061	0.560436	0.531207	0.584733	0.564348	0.605537
1.94366	1.89007	1.84732	1.90886	1.99374	1.45515		0.327	0.529437	0.562291	0.535992	0.583585	0.553982	0.61179
1.93672	1.89582	1.85103	1.85378	1.99179	1.45739		0.336	0.532868	0.565938	0.541153	0.582241	0.543909	0.619353
1.9314	1.87641	1.87302	1.80316	1.98906	1.45085		0.347	0.525393	0.566097	0.546504	0.58491	0.550765	0.624067
1.88028	1.87001	1.89287	1.7507	1.9903	1.44934		0.356	0.52489	0.563868	0.550728	0.585506	0.552673	0.630779
1.83422	1.8632	1.89819	1.68054	1.9854	1.46193		0.363	0.527183	0.563509	0.553735	0.583111	0.5482	0.635444
1.56788	1.86982	1.89025	1.61057	1.97085	1.48024		0.371	0.531882	0.563644	0.55559	0.578838	0.545774	0.635547
1.79101	1.8687	1.85827	1.58425	1.97617	1.49736		0.379	0.5361	0.562766	0.556624	0.577598	0.543463	0.628353
1.84436	1.85146	1.8091	1.58114	1.97303	1.51821		0.375	0.53453	0.562096	0.557465	0.579399	0.545578	0.623843
1.8899	1.82463	1.76958	1.58245	1.97267	1.56181		0.373	0.535565	0.562017	0.557973	0.580089	0.544014	0.61896
1.88578	1.80954	1.75531	1.57606	1.9832	1.59994		0.382	0.537959	0.562616	0.558211	0.577401	0.537547	0.611279
1.90465	1.79414	1.76915	1.57035	1.98515	1.64391		0.387	0.534321	0.561804	0.559167	0.573015	0.529024	0.594636
1.91793	1.76678	1.79051	1.57404	1.98439	1.68093		0.388	0.52669	0.555312	0.559942	0.57657	0.520338	0.586879
1.91241	1.753	1.80558	1.57984	1.97988	1.70364		0.392	0.516438	0.550046	0.560491	0.58384	0.530172	0.588252
1.95869	1.73092	1.83236	1.61973	1.98596	1.7016		0.397	0.52078	0.549152	0.560814	0.578729	0.53625	0.600994
1.93535	1.66428	1.87705	1.69778	2.00921	1.70429		0.397	0.518191	0.548745	0.560535	0.570706	0.533295	0.600944
1.85239	1.6176	1.91411	1.77392	2.01253	1.69913		0.396	0.508752	0.544329	0.557924	0.565063	0.526075	0.602803
1.83147	1.61761	1.94548	1.84701	2.015	1.70361		0.399	0.508652	0.539348	0.555059	0.557987	0.517846	0.607891
1.86014	1.62322	1.97692	1.90532	2.0164	1.72079		0.404	0.498705	0.538411	0.552597	0.551615	0.513166	0.614232
1.83451	1.6453	2.00904	1.95787	2.01833	1.71885		0.425	0.497574	0.538295	0.550377	0.547617	0.50843	0.624252
1.84601	1.65747	2.03906	2.02795	2.00847	1.70759		0.441	0.509459	0.536049	0.547732	0.540995	0.499858	0.632781
1.86302	1.7204	2.06874	2.05915	1.99919	1.70999		0.446	0.507259	0.533877	0.544853	0.523633	0.50054	0.638055
1.87771	1.80158	2.08806	2.05461	2.00709	1.70201		0.449	0.496967	0.530886	0.543655	0.524399	0.506677	0.647157
1.84763	1.87136	2.08464	2.02027	2.00592	1.6964		0.45	0.489034	0.527837	0.547982	0.522016	0.50819	0.649288
1.8097	1.94358	2.06807	1.95223	2.01575	1.7182		0.446	0.479069	0.523569	0.552649	0.531484	0.511224	0.647676
1.79597	1.96257	2.03522	1.92939	2.01491	1.71259		0.44	0.481036	0.518054	0.557532	0.53865	0.516408	0.650308
1.78657	1.87828	1.99951	1.92653	1.99446	1.69641		0.432	0.493172	0.514334	0.562414	0.547745	0.532448	0.643919
1.79619	1.76696	1.96715	1.91817	1.98796	1.68692		0.424	0.508961	0.511709	0.56674	0.553499	0.555343	0.634935
1.84401	1.62944	1.93649	1.88604	2.00221	1.66932		0.426	0.520512	0.513272	0.569722	0.562076	0.565599	0.626746
1.87195	1.44838	1.90442	1.84574	2.0018	1.63505		0.428	0.528742	0.524736	0.568897	0.566974	0.574884	0.630234
1.81794	1.31827	1.87105	1.79796	2.00457	1.63891		0.426	0.548242	0.533879	0.565144	0.573142	0.588358	0.632112
	1.23147	1.84418	1.728	2.02365	1.64578		0.426	0.563414	0.533731	0.560493	0.581094	0.590436	0.633846
	1.1737	1.8175	1.67777	2.04311	1.66008		0.429	0.571273	0.532469	0.555972	0.587044	0.585721	0.634794
	1.16502	1.80091	1.64198	2.07258	1.68161		0.431	0.559995	0.523273	0.552306	0.594887	0.564145	0.640372
	1.21391	1.78709	1.64993	2.10337	1.67556		0.431	0.530053	0.512142	0.550459	0.602171	0.548542	0.642172
	1.25135	1.77173	1.65419	2.12188	1.67427		0.434	0.496047	0.508573	0.550946	0.604839	0.553955	0.640764
	1.25517	1.77633	1.642	2.12261	1.67288		0.437	0.472879	0.507267	0.554313	0.603358	0.550172	0.641807
	1.32628	1.7695	1.71254	2.1161	1.65657		0.444	0.462596	0.504328	0.557863	0.60544	0.540022	0.638315
	1.44032	1.76683	1.79142	2.10104	1.61768		0.448	0.458217	0.501622	0.561302	0.608643	0.538643	0.632318
	1.59741	1.79395	1.84604	2.08373	1.62649		0.438	0.464579	0.499047	0.565018	0.60004	0.539421	0.626575
	1.68319	1.86313	1.88143	2.05222	1.61734		0.435	0.467909	0.494853	0.568973	0.598575	0.541163	0.626575
	1.80102	1.9196	1.90921	2.01718	1.58316		0.438	0.469539	0.483769	0.572669	0.600773	0.54478	0.625561
	1.8999	1.94869	1.92745	1.99015	1.56286		0.438	0.47976	0.468288	0.575456	0.601559	0.550102	0.62434
	1.97227	1.9645	1.93379	1.95909	1.56032		0.434	0.498513	0.458605	0.578123	0.600635	0.550937	0.619674
	2.04838	1.95069	1.93704	1.92318	1.55366		0.423	0.489652	0.4555	0.580905	0.593165	0.550801	0.61626
	2.05862	1.90884	1.94109	1.89904	1.57184		0.41	0.505347	0.46093	0.583672	0.588066	0.546701	0.613983
	2.07487	1.8777	1.95801	1.89434	1.59104		0.402	0.492391	0.472036	0.585806	0.590811	0.542181	0.615051
	2.07815	1.85599	1.97337	1.84785	1.61672		0.396	0.505208	0.481141	0.587696	0.593441	0.537021	0.622008
	2.08632	1.83838	1.97661	1.78546	1.6403		0.396	0.50203	0.490832	0.589253	0.594074	0.535273	0.621133
	2.09701	1.83662	1.99625	1.76147	1.6507		0.396	0.484976	0.493641	0.588356	0.594503	0.534606	0.607958
	2.06877	1.86154	2.03129	1.75568	1.64386		0.391	0.490981	0.491675	0.586829	0.581908	0.538439	0.616074
	2.04519	1.87722	2.06337	1.76542	1.64061		0.388	0.477636	0.486391	0.58554	0.574364	0.541872	0.611855
	2.04949	1.88403	2.06479	1.70638	1.62745		0.392	0.479022	0.485363	0.584369	0.577605	0.543914	0.601415
	2.05083	1.92439	2.05948	1.69093	1.62833		0.403	0.483634	0.489716	0.583802	0.572409	0.542758	0.592093
	2.07085	1.97357	2.0564	1.64982	1.63091		0.419	0.495187	0.491725	0.583951	0.575365	0.54003	0.588517
	2.05973	2.0123	2.04206	1.69778	1.63983		0.427	0.499366	0.490282	0.584074	0.583108	0.533003	0.590064
	2.0268	2.04965	2.03851	1.7268	1.62831		0.432	0.486051	0.488758	0.584197	0.586815	0.532982	0.595006
	2.05369	2.06191	2.05317	1.77413	1.61423		0.431	0.479512	0.484	0.584616	0.587676	0.540497	0.605312
	2.06777	2.05941	2.0612	1.81138	1.61029		0.432	0.470362	0.490783	0.585607	0.579371	0.539971	0.618941
	2.07616	2.04759	2.06483	1.80232	1.62975		0.432	0.460833	0.489809	0.586822	0.56765	0.538148	0.632805
	2.08353	2.02011	2.05968	1.84317	1.65363		0.432	0.458682	0.491516	0.587818	0.565586	0.537976	0.638719
	2.09036	1.99373	2.05567	1.87361	1.6652		0.431	0.461335	0.493968	0.588542	0.566816	0.53669	0.640845
	2.10284	1.94931	2.04371	1.88494	1.67706		0.429	0.465765	0.502962	0.591978	0.562239	0.534111	0.641514
	2.08007	1.89253	2.03536	1.9034	1.69039		0.424	0.4658	0.510514	0.596132	0.554811	0.5296	0.638138
	2.05904	1.84466	2.05024	1.92015	1.69304		0.42	0.469716	0.514115	0.599654	0.535796	0.525075	0.626432
	2.0475	1.81185	2.03916	1.94557	1.68408		0.419	0.486192	0.509965	0.602661	0.549358	0.532067	0.610351
	2.01532	1.79996	2.01796	1.95959	1.6648		0.419	0.49344	0.506847	0.605881	0.555019	0.536613	0.596294
	2.02853	1.82607	2.02025	1.94226	1.64492		0.419	0.498404	0.510284	0.609501	0.568402	0.538187	0.585943
	1.98787	1.87734	2.00728	1.93663	1.58572		0.42	0.513676	0.511169	0.6126	0.560053	0.53868	0.585917
	1.95473	1.92692	1.98172	1.94358	1.54808		0.422	0.520604	0.515113	0.614028	0.554835	0.540891	0.58708
	1.96195	1.97853	1.94793	1.95583	1.54482		0.426	0.524111	0.528959	0.615194	0.558654	0.556006	0.586895
	1.95956	2.0287	1.91121	1.95681	1.53806		0.431	0.524005	0.531994	0.615937	0.564754	0.569767	0.595285
	1.98191	2.06797	1.87196	1.93889	1.54014		0.436	0.499757	0.53178	0.615386	0.565197	0.57976	0.608703
	2.00898	2.09544	1.82733	1.9256	1.53812		0.441	0.468961	0.545666	0.613741	0.555249	0.584212	0.614774
	2.04415	2.10791	1.80553	1.91157	1.54285		0.447	0.457783	0.557975	0.610834	0.558966	0.584791	0.611881
	2.07555	2.10186	1.79037	1.8858	1.56847		0.452	0.432576	0.552817	0.60567	0.56665	0.566895	0.618393
	2.08449	2.07515	1.78537	1.87317	1.58065		0.455	0.453191	0.561455	0.59929	0.561523	0.554473	0.616438
	2.11606	2.03011	1.77064	1.89223	1.59497		0.457	0.451079	0.566764	0.592296	0.560431	0.55154	0.622995
	2.11371	1.97988	1.77765	1.91502	1.57201		0.456	0.458674	0.563496	0.585383	0.564083	0.545253	0.625724
	2.11773	1.95133	1.74578	1.93021	1.54841		0.452	0.471772	0.554797	0.579937	0.570847	0.537963	0.630124
	2.09887	1.94278	1.72043	1.97281	1.52365		0.449	0.485518	0.546319	0.577205	0.579275	0.540427	0.63583
	2.06746	1.93393	1.67805	2.00606	1.52599		0.446	0.497044	0.542095	0.57668	0.584466	0.542784	0.637469
	2.05266	1.94964	1.64575	2.01799	1.52968		0.443	0.507861	0.536949	0.578494	0.59367	0.543535	0.632099
	2.01522	1.95384	1.62965	2.03424	1.51942		0.439	0.508373	0.531401	0.580233	0.579359	0.542381	0.622762
	2.05853	1.96391	1.63712	2.03287	1.5179		0.433	0.504299	0.529007	0.582602	0.584818	0.54003	0.620811
	2.0821	1.96139	1.64012	2.03772	1.54656		0.425	0.503185	0.513988	0.585302	0.580707	0.537801	0.617492
	2.08264	1.95122	1.62852	2.04372	1.58002		0.419	0.50102	0.50598	0.588015	0.570579	0.538422	0.616123
	2.08407	1.93867	1.63983	2.0262	1.62885		0.416	0.495734	0.5066	0.590909	0.570812	0.539862	0.624048
	2.08536	1.91152	1.67318	2.04177	1.66055		0.414	0.491827	0.49729	0.592158	0.566048	0.54132	0.627038
	2.07648	1.89256	1.70141	2.06005	1.66331		0.412	0.486413	0.489505	0.592216	0.562388	0.542159	0.633504
	2.08178	1.89044	1.71833	2.03268	1.66639		0.409	0.485512	0.481171	0.592161	0.567138	0.541629	0.643645
	2.04843	1.90494	1.74187	2.01694	1.65321		0.406	0.503681	0.474219	0.591682	0.56527	0.540666	0.648906
	1.97186	1.94214	1.78619	2.00028	1.65846		0.401	0.51552	0.471129	0.590902	0.555859	0.540153	0.650105
	1.97983	1.97908	1.83326	1.9953	1.68444		0.401	0.510612	0.474085	0.589957	0.5531	0.540241	0.651678
	1.99009	2.01477	1.89782	1.98615	1.72113		0.401	0.513422	0.480924	0.588845	0.549769	0.539854	0.652761
	1.95348	2.0469	1.95706	1.98147	1.73319		0.4	0.52068	0.488836	0.590033	0.537986	0.53834	0.654434
	1.96527	2.05695	1.99249	1.97894	1.74808		0.401	0.530437	0.498504	0.592045	0.551866	0.535671	0.649559
	1.99771	2.04474	2.00813	1.97322	1.75393		0.403	0.537067	0.503452	0.593991	0.551305	0.532924	0.637108
	2.01425	2.03366	2.0122	2.00121	1.7567		0.406	0.541377	0.508042	0.596139	0.551387	0.530561	0.630076
	2.04302	2.03161	2.00872	2.00234	1.76639		0.409	0.519665	0.516145	0.598588	0.543029	0.528515	0.6282
	2.09124	2.01725	2.00599	1.98196	1.76237		0.408	0.515444	0.519743	0.600836	0.547902	0.5283	0.627918
	2.12155	2.00082	2.00502	1.97616	1.75246		0.407	0.502271	0.520181	0.602996	0.551509	0.529821	0.635871
	2.13136	1.97679	1.98674	1.97478	1.72183		0.407	0.495276	0.521524	0.605561	0.560923	0.532238	0.639914
	2.13914	1.81825	1.96461	1.931	1.69556		0.406	0.509309	0.510646	0.608632	0.570129	0.533785	0.626154
	2.12237	1.79729	1.9727	1.87217	1.67221		0.407	0.511786	0.510723	0.612538	0.569005	0.533661	0.623414
	2.10161	1.81873	1.96626	1.80048	1.65941		0.409	0.503259	0.519945	0.616819	0.566625	0.532401	0.624257
	2.07196	1.83008	1.96872	1.83503	1.66361		0.414	0.503792	0.530291	0.620392	0.567773	0.530199	0.626476
	2.08462	1.86844	1.98728	1.87483	1.62768		0.421	0.494285	0.54475	0.622489	0.56195	0.527453	0.631834
	2.05426	1.88413	2.01091	1.88215	1.61259		0.429	0.490975	0.558133	0.621128	0.568342	0.524504	0.637618
	2.03439	1.8932	2.03893	1.87102	1.59338		0.436	0.506076	0.562653	0.618726	0.565698	0.526602	0.639911
	2.02539	1.92236	2.0462	1.84015	1.58013		0.441	0.519829	0.5703	0.615308	0.553437	0.530863	0.639061
	2.01035	1.96786	2.04317	1.88554	1.58797		0.446	0.530872	0.577552	0.610355	0.544108	0.535889	0.637044
	1.99962	1.97743	2.02825	1.90942	1.5853		0.451	0.541183	0.57073	0.604365	0.536414	0.541875	0.640619
	2.01559	2.01937	2.02249	1.91489	1.59368		0.456	0.53672	0.580685	0.598131	0.526625	0.548225	0.633748
	2.027	2.05001	1.99872	1.92253	1.59718		0.458	0.526985	0.585781	0.59273	0.530257	0.553948	0.623686
	2.03438	2.05339	1.99882	1.92984	1.60936		0.459	0.530067	0.579805	0.589492	0.531571	0.553228	0.616999
	2.03212	2.04445	2.00326	1.86158	1.62812		0.461	0.538414	0.574315	0.585673	0.550004	0.550147	0.617537
	2.02932	2.0257	2.00343	1.8337	1.64221		0.461	0.537423	0.572162	0.581484	0.565726	0.546218	0.622864
	2.05194	1.99325	2.00125	1.89648	1.64223		0.461	0.527618	0.565368	0.577658	0.574891	0.54245	0.629461
	2.02751	1.9617	2.01201	1.88749	1.62922		0.46	0.530738	0.558972	0.575714	0.589952	0.5393	0.638726
	2.04999	1.91514	1.99762	1.8759	1.61911			0.540492	0.556353	0.577033	0.599399	0.536921	0.64883
	2.07925	1.88486	1.99393	1.88337	1.60982			0.544401	0.552248	0.578723	0.601509	0.539274	0.641974
	2.07772	1.88151	1.99529	1.8773	1.61393			0.530496	0.547553	0.58002	0.621319	0.541025	0.652853
	2.07278	1.88046	1.98672	1.87437	1.62693			0.499866	0.543083	0.580917	0.61687	0.542148	0.648253
	2.06303	1.90523	1.9889	1.88446	1.63356			0.488982	0.537431	0.581461	0.605282	0.543016	0.642844
	2.06257	1.96228	1.99079	1.8827	1.64562			0.466071	0.541224	0.58176		0.543714	0.634243
	2.0381	1.9962	1.97413	1.863	1.65902			0.47299	0.540329	0.581158		0.544019	0.620543
	2.00143	2.04112	1.97757	1.87001	1.65563			0.481634	0.540481	0.580499		0.542553	0.611618
	1.98743	2.07457	2.00798	1.90486	1.66036			0.483602	0.53183	0.582512		0.540665	0.615981
	1.97634	2.07487	2.01631	1.90552	1.6755			0.501099	0.536137	0.584909		0.538177	0.617805
	1.9951	2.05971	2.0078	1.91958	1.68554			0.514272	0.539705	0.586623		0.534947	0.624985
	1.99701	2.06727	2.03908	1.92441	1.67032			0.530072	0.542556	0.587117		0.5306	0.617942
	2.00117	2.03629	2.04065	1.93202	1.65544			0.533045	0.548051	0.587466		0.527816	0.609265
	2.0306	2.00701	2.06165	1.95904	1.65365			0.520005	0.554096	0.587786		0.529168	0.614975
	2.026	2.00724	2.08799	1.94121	1.6396			0.509161	0.558361	0.586305		0.532617	0.614763
	2.04235	2.00605	2.07468	1.93575	1.61057			0.509081	0.565227	0.584045		0.537131	0.606008
	2.02372	1.97562	2.06386	1.96191	1.5984			0.504183	0.576151	0.581648		0.540927	0.602043
		1.95929	2.06085	1.95528	1.58728			0.505927	0.585541	0.580205		0.543471	0.591193
		1.91882	2.04701	1.96137	1.56077			0.507899	0.59071	0.579466		0.54448	0.59112
		1.88522	2.03995	1.94198	1.58556			0.500361	0.604257	0.578768		0.544451	0.598976
		1.87843	2.01457	1.9502	1.60498			0.496484	0.595339	0.577331		0.544449	0.607197
		1.85161	2.01403	1.95215	1.61094			0.50221	0.59617	0.589507		0.543995	0.616153
		1.85479	2.01797	1.97411	1.62018			0.505106	0.587821	0.583034		0.543207	0.620614
		1.87497	2.00304	2.00632	1.64434			0.50107	0.583444	0.5777		0.543872	0.617396
		1.90667	1.99647	2.05872	1.69103			0.501632	0.577037	0.579767		0.547752	0.608761
		1.94141	1.99407	2.06811	1.72355			0.505003	0.573962	0.581328		0.553237	0.597486
		1.98681	1.99328	2.08683	1.71734			0.517407	0.576568	0.583858		0.559483	0.583489
		2.00681	1.99042	2.08157	1.70503			0.520241	0.579523	0.585029		0.565933	0.570457
		2.03254	1.98647	2.05854	1.70165			0.523107	0.575499	0.584873		0.571428	0.556345
		2.04185	1.97208	2.03907	1.69545			0.52727	0.56401	0.582979		0.575722	0.553284
		2.03875	1.94004	2.02403	1.6999			0.527258	0.558499	0.578861		0.578419	0.541891
		2.03535	1.96916		1.70106			0.522957	0.556303	0.569129		0.580234	0.534628
		1.99454	1.95948		1.70667			0.499621	0.561358	0.560821		0.581592	0.534604
		1.98853	1.95643		1.70398			0.503226	0.56009	0.563606		0.58234	0.540755
		1.98907	1.94705		1.7099			0.520449	0.5743	0.568966		0.582267	0.552543
		1.9618	1.93974		1.69251			0.52033	0.583829	0.577467		0.581208	0.562091
		1.9671	1.93109		1.65947			0.505308	0.57875	0.582438		0.578284	0.568357
		1.95765	1.91676		1.64558			0.518724	0.587255	0.583011		0.576167	0.571796
		1.97361	1.88369		1.64598			0.506056	0.589755	0.589924		0.575351	0.583998
		1.98088	1.86022		1.61896			0.49905	0.577405	0.600677		0.574784	0.590422
		1.9632	1.88101		1.59399			0.491465	0.570754	0.606255		0.574007	0.602728
		1.97604	1.87646		1.58582			0.497152	0.577617	0.610905		0.572841	0.61698
		1.98778	1.87397		1.57746			0.505628	0.583331	0.607581		0.569483	0.623526
		2.00085	1.8752		1.59732			0.513281	0.580473	0.604303		0.56428	0.620151
		2.01516	1.85221		1.60939			0.525702	0.582009	0.600853		0.558669	0.615493
		2.01785	1.82153		1.61564			0.525851	0.582092	0.598068		0.55469	0.623283
		2.0226	1.84584		1.61163			0.513986	0.580478	0.596718		0.552442	0.625874
		2.01311	1.88293		1.61212			0.49944	0.562634	0.588107		0.552046	0.630852
		2.01733	1.90402		1.67199			0.481806	0.579286	0.575131		0.554041	0.640734
		2.02623	1.90558		1.69762			0.469652	0.588529	0.574629		0.555956	0.651381
		2.02143	1.90814		1.72267			0.461208	0.589038	0.577172		0.558113	0.656415
		2.01344	1.90871		1.73511			0.462696	0.588496	0.576423		0.561287	0.654304
		2.00769	1.92414		1.75154			0.471444	0.587592	0.577606		0.565094	0.650827
		1.98105	1.90806		1.75128			0.478731	0.585195	0.582872		0.567869	0.642826
		1.97991	1.88029		1.74481			0.494973	0.579353	0.586796		0.568552	0.637799
		1.99884	1.86536		1.73295			0.498002	0.572687	0.587414		0.567303	0.619971
		1.97437	1.85473		1.70701			0.501121	0.576612	0.593386		0.564087	0.611557
		1.98296	1.84291		1.67984			0.501851	0.576284	0.603266		0.559318	0.594283
		2.00592	1.82997		1.64265			0.498309	0.574469	0.602921		0.553498	0.580365
		2.01322	1.82193		1.62529			0.494031	0.566496	0.598007		0.550459	0.570091
		2.01576	1.84517		1.64237			0.497698	0.586431	0.609184		0.550898	0.55762
		2.07953	1.84687		1.6482			0.507284	0.595	0.620684		0.552937	0.545748
		2.10851	1.83089		1.6473			0.518053	0.588402	0.624677		0.556362	0.53751
		2.10442	1.79908		1.64825			0.520574	0.577656	0.62747		0.560454	0.538842
		2.08191	1.79936		1.64778			0.522694	0.569264	0.626518		0.56467	0.526644
		2.05875	1.8135		1.64929			0.523985	0.574097	0.616455		0.569363	0.526018
		2.04613	1.8288		1.65342			0.52207	0.590397	0.596268		0.57484	0.530901
		2.02824	1.84113		1.65854			0.519564	0.59918	0.580951		0.580128	0.53546
		2.00858	1.85842		1.64626			0.520573	0.596107	0.568804		0.584407	0.539585
		1.99293	1.87459		1.6213			0.523809	0.599298	0.565351		0.587341	0.542933
		2.00087	1.89316		1.60671			0.527234	0.589676	0.565376		0.589089	0.547367
		2.01769	1.90913		1.589			0.525977	0.577648	0.57119		0.588153	0.570247
		2.03116	1.9213		1.60161			0.524143	0.56645	0.576318		0.586237	0.573578
		2.03491	1.9098		1.60404			0.521534	0.572461	0.585253		0.583998	0.578654
		2.03737	1.86879		1.61364			0.512816	0.579731	0.590414		0.582211	0.576463
		2.04088	1.87417		1.61393			0.504548	0.588026	0.591568		0.581797	0.575583
		2.02127	1.88654		1.61909			0.507979	0.589779	0.595427		0.583385	0.573979
		2.00677	1.89885		1.6148			0.522108	0.591826	0.601299		0.587202	0.571011
		2.00379	1.92844		1.59512			0.535432	0.586917	0.598529		0.591707	0.566741
		1.99244	1.9517		1.5871			0.539561	0.577523	0.593013		0.597188	0.563871
		1.96339	1.95225		1.57526			0.541037	0.561807	0.588111		0.604229
		1.93852	1.92878		1.59117			0.54146	0.54211	0.585869		0.611403
		1.89105	1.94584		1.63134			0.538427	0.539496	0.599089		0.615947
		1.81857	1.96085		1.68531			0.535752	0.534076	0.604878		0.612009
		1.72048	1.97018		1.73348			0.530572	0.523478	0.594101		0.605242
		1.57683	1.96323		1.74593			0.522546	0.525055	0.581133		0.59785
		1.48142	1.95984		1.74749			0.515758	0.520037	0.566358		0.591696
		1.40213	1.95677		1.76347			0.513861	0.516197	0.554892		0.587297
		1.31954	1.95572		1.73919			0.513726	0.520224	0.545232		0.584521
		1.26394	1.96809		1.69227				0.533954	0.541851		0.582044
		1.25525	1.99152		1.64552				0.550148	0.539658		0.579688
		1.21762	2.03191		1.62439				0.573629	0.534228		0.577452
		1.18601	2.05231		1.59434				0.587264	0.531416		0.574657
		1.23146	2.06337		1.58679				0.586709	0.53612		0.570987
		1.31238	2.07866		1.60018				0.580811	0.541932		0.566671
		1.40344	2.04854		1.60982				0.567627	0.548512		0.561677
		1.5879	2.02896		1.6359				0.558774	0.552396		0.556603
		1.76822	2.01594		1.66699				0.550932	0.553488		0.552195
		1.87808	2.00184		1.68893				0.542965	0.558023		0.549406
		1.94702	1.99243		1.71091				0.543693	0.563399		0.548134
		1.97573	1.96663		1.73245				0.540272	0.560826		0.548261
		1.98123	1.94611		1.73315				0.536584	0.561843		0.54772
		2.0052	1.93419		1.71074				0.536551	0.580408		0.545934
		2.01137	1.92237		1.68081				0.536163	0.5924		0.543233
		1.99833	1.93511		1.64194				0.538534	0.592776		0.540929
		1.98855	1.93746		1.61767				0.545516	0.597327		0.539963
		1.96292	1.9356		1.61208				0.55409	0.604216		0.539508
		1.92967	1.93504		1.61695				0.561205	0.610231		0.5397
		1.92333	1.94439		1.60771				0.56605	0.615156		0.539689
		1.90947	1.93861		1.56292				0.567823	0.615631		0.539076
		1.8775	1.92443		1.54709				0.559759	0.614061		0.538523
		1.92003	1.91397						0.550213	0.602397		0.538922
		1.93376							0.559851	0.592541		0.540519
		1.92856							0.574894	0.587847		0.542411
		1.90231							0.589959	0.585943		0.544061
		1.87121							0.592473	0.587772		0.545466
		1.86023							0.584841	0.584893		0.546915
		1.85585							0.581329	0.580715		0.548703
		1.87297							0.586123	0.575665		0.551278
		1.90095							0.581099	0.572568		0.553147
		1.92432							0.566555	0.578957		0.555225
		1.91211							0.560646	0.58433		0.557658
		1.93554							0.560836	0.585725		0.560095
		1.96468							0.563478	0.590839		0.562973
		1.98161							0.57187	0.599211		0.567893
		1.99762							0.568994	0.603981		0.571929
		2.00133							0.57713	0.605708		0.575014
		1.98677							0.559281	0.612159		0.577709
		1.99698							0.54944	0.620393		0.580764
		2.00732							0.554377	0.625412		0.584844
		2.00397							0.55674	0.630319		0.590115
		1.98146							0.554049	0.633323		0.596074
		1.95334							0.55009	0.633337		0.601955
		1.94155							0.553169	0.625025		0.606917
		1.92764							0.554683	0.620563		0.611112
		1.92535							0.53749	0.618777		0.614331
		1.90176							0.522179	0.610002		0.616795
		1.89579							0.512694	0.599706		0.619753
		1.90345							0.522843	0.593568		0.623146
		1.92545							0.563445	0.587284		0.626879
		1.94047							0.566369	0.572461		0.631325
		1.95444							0.551658	0.566071		0.63496
		1.98393							0.552012	0.578916		0.637182
		1.99364							0.562702	0.586825		0.6379
		1.99453							0.570931	0.589279		0.637674
		1.99904							0.5796	0.591597		0.637756
		1.97169							0.587105	0.592935		0.638508
		1.95518							0.582557	0.594275		0.638128
									0.573091	0.595254		0.637009
									0.579657	0.598818		0.6361
									0.585277	0.601327		0.635754
									0.574638	0.600746		0.635212
									0.566513	0.599574		0.63421
									0.574134	0.597727		0.631568
									0.577826	0.594595		0.629337
									0.579054	0.591614		0.627547
									0.566494	0.581225		0.626825
									0.568529	0.569925		0.627307
									0.582028	0.562723		0.627884
									0.588815	0.555679		0.630434
									0.594239	0.54964		0.63334
									0.606439	0.546999		0.635922
									0.611895	0.550585		0.637698
									0.608001	0.551941		0.638618
									0.609034	0.550963		0.638154
									0.605526	0.550288		0.634522
									0.586149	0.551751		0.629899
									0.580673	0.555444		0.62469
									0.572684	0.559428		0.619633
									0.564451	0.563745		0.614932
									0.563352	0.568244		0.612091
									0.565056	0.573042		0.611224
									0.569039	0.575639		0.610419
									0.57319	0.575052		0.6096
									0.574047	0.585419		0.60953
									0.575948	0.603241		0.610819
									0.575353	0.613621		0.613802
									0.565633	0.622336		0.617164
									0.547945	0.629843		0.619142
									0.531088	0.635115		0.619009
									0.527298	0.632104		0.61738
									0.526225	0.626374		0.614805
									0.533115	0.618154		0.611293
									0.531678	0.608934		0.608354
									0.526214	0.5995		0.605623
									0.531752	0.600503		0.602642
									0.541165	0.605748		0.599321
									0.550904	0.609823		0.595887
									0.566922	0.614215		0.59841
									0.568056	0.622185		0.602588
									0.567606	0.628931		0.606975
									0.571829	0.63341		0.612275
									0.564952	0.636748		0.618125
									0.56725	0.639041		0.623813
									0.573814	0.64014		0.626798
									0.576074	0.640894		0.629737
									0.584255	0.64045		0.632907
									0.578237	0.641359		0.63582
									0.577908	0.646286		0.637894
									0.582716	0.651051		0.638379
									0.583335	0.651964		0.637253
									0.58577	0.652108		0.635319
									0.58516	0.652572		0.632893
									0.587631	0.654109		0.630139
									0.6001	0.65672		0.627427
									0.599951	0.658661		0.626265
									0.610282	0.659777		0.627344
									0.615161	0.653058		0.628924
									0.615714	0.646734		0.630573
									0.611429	0.646775		0.631991
									0.606642	0.646578		0.632896
									0.587296	0.645218		0.632812
									0.57251	0.643547		0.631692
									0.571358	0.641997		0.630433
									0.566028	0.638259		0.629249
									0.561219	0.633408		0.627973
									0.571248	0.634577		0.626946
									0.567557	0.635835		0.627005
									0.578323	0.639167		0.627229
									0.565092	0.640508		0.628123
									0.575228	0.640121		0.630668
									0.579218	0.637654		0.634044
									0.58076	0.631882		0.63726
									0.583138	0.626113		0.637918
									0.586823	0.620289		0.637578
									0.57863	0.61625		0.637076
									0.558853	0.612119		0.635363
									0.544032	0.61651		0.633631
									0.542414	0.621876		0.631505
									0.543763	0.630267		0.631185
									0.533833	0.63521		0.630077
									0.532714	0.634227		0.627883
									0.540547	0.633788		0.625689
									0.553095	0.633956		0.62361
									0.565908	0.64007		0.622514
									0.570845	0.647434
									0.566007	0.649019
									0.559554	0.650887
									0.557386	0.65108
									0.558044	0.650135
									0.550902	0.645427
									0.545806	0.645055
									0.560133	0.64773
									0.55591	0.652377
									0.577897	0.657768
									0.585124	0.651252
									0.59297	0.644847
									0.578722	0.645446
									0.572727	0.646036
									0.585255	0.647438
									0.588561	0.643014
									0.589777	0.629662
									0.588778	0.62792
									0.587944	0.63461
									0.594919	0.63777
									0.599379	0.639704
									0.597777	0.642859
									0.607785
									0.608638
									0.60618
									0.606907
									0.610208
									0.619693
									0.608963
									0.601669
									0.596125
									0.59153
									0.594713
									0.595996
									0.591075
									0.584238
									0.58405
									0.578435
									0.584429
									0.590563
									0.594611
									0.598955
									0.58981
									0.585486
									0.593619
									0.598933
									0.600546
									0.608561
									0.611569
									0.616263
									0.607931
									0.595125
									0.597211
									0.586935
									0.582265
									0.586352
									0.592533
									0.592448
									0.591105
									0.587877
									0.577923
									0.585311
									0.595913
									0.600895
									0.589224
									0.595728
									0.590164
									0.589488
									0.596931
									0.603083
									0.606615
									0.610208
