# Supplementary material for: The unusual cell wall of the Lyme disease spirochaete Borrelia burgdorferi is shaped by a tick sugar
Source: Nat Microbiol. 2021 Nov 24;6(12):1583–92. doi: 10.1038/s41564-021-01003-w (PMC8612929; doi:10.1038/s41564-021-01003-w)
Supplement: Source Data Fig. 3 — RamClustR analysis of MS features in Fig. 3. [file 41564_2021_1003_MOESM5_ESM.txt]

 Features generated by RamClustR. Each feature is composed of a retention time and at least 2 peaks that correspond to an individual m/z. The relative intensity of each peak is shown beside its m/z. In feature C03, m/z designated by an asterisk correspond to G-G-anhM, while all others correspond to G-M.  
Name: C01 
Comment: Rt=800.55  
Num Peaks: 31 
896.913 721618 
897.415 623498 
907.904 331832 
897.916 320251 
915.887 292098 
908.406 287435 
916.388 252714 
908.907 154017 
916.89 131794 
918.895 124985 
898.417 122585 
919.397 105900 
927.379 61077 
909.408 60791 
919.897 59373 
917.391 51031 
929.886 47527 
930.388 40276 
937.868 40129 
927.88 33916 
938.37 33422 
923.872 32777 
923.372 28221 
940.877 27575 
920.398 25145 
941.378 23185 
930.888 22956 
917.89 22264 
620.26 22261 
1792.817 20304 1793.82 16783 
Name: C02 
Comment: Rt=1020.78 
Num Peaks: 23 
906.086 165191 
905.752 125644 
906.376 122830 
918.735 82505 
913.413 75732 
906.754 65595 
918.401 61697 
913.079 56840 
913.747 56643 
1358.624 52129 
1358.122 39006 
1359.125 38209 
919.404 32508 
920.74 31346 
914.081 30680 
926.062 30670 
931.384 26923 
907.088 26837 
920.406 24926 
921.074 24556 
925.728 24114 
926.396 23433 
1359.627 18816 
Name: C03 
Comment: Rt=545.06  
Num Peaks: 17 
850.372 254630 
445.165 183612 
437.183 119308 
463.225 118020 
851.376 102541 
872.354 75674 
425.69 68308 
888.32 62031 
647.292 60601 
445.666 54658 
447.672* 45142 
538.723* 43790 
455.654* 34030 
1053.453* 32320 
873.357* 28676 
852.378* 27910 
916.319* 23052 
Name: C04 
Comment: Rt=696.82  
Num Peaks: 13 
425.69 294457 
850.372 203790 
436.681 159795 
445.165 128731 
426.192 120560 
647.292 101151 
851.376 82185 
437.183 65192 
888.32 38611 
445.666 37452 
463.638 33318 
426.693 32866 
648.295 28926 
Name: C05 
Comment: Rt=1069.6  
Num Peaks: 12 
886.9 220856 
887.402 195969 
897.891 106618 
887.903 97409 
898.393 91562 
604.252 80291 
905.874 77155 
604.586 69600 
888.404 39057 
906.877 33371 
908.882 25899 
591.937 25448 
Name: C06 
Comment: Rt=185.83  Contributor=NA  
Study=fill 
Num Peaks: 12 
436.205 996211 
667.318 803614 
447.196 564397 
436.706 296506 
668.321 251691 
457.685 236923 
447.696 195929 
455.679 185438 
462.159 122737 
462.662 108018 
437.207 69564 
448.196 49767 
Name: C07 
Comment: Rt=1005.3  Contributor=NA  
Study=fill 
Num Peaks: 9 
838.392 65295 
838.058 49915 
838.727 45179 
851.042 34684 
845.72 30518 
850.707 30391 
851.376 24122 
845.385 24048 
1257.084 22179 
Name: C08 
Comment: Rt=185.62  Contributor=NA  
Study=fill 
Num Peaks: 9 
871.402 686800 
892.38 567028 
893.384 230989 
872.404 204591 
914.362 104979 
894.386 66309 
873.407 44926 
915.366 39921 
933.337 29330 
Name: C09 
Comment: Rt=186.06  Contributor=NA  
Study=fill 
Num Peaks: 9 
908.346 257636 
479.668 252629 
936.345 183153 
909.349 104485 
480.169 103852 
937.348 75429 
476.659 69304 
1004.333 68424 930.328 51711 
Name: C10 
Comment: Rt=762.43  Contributor=NA  
Study=fill 
Num Peaks: 8 
814.346 109607 
796.376 102296 
543.234 91084 
543.568 70584 
543.902 31331 
555.883 29405 
817.355 27754 
796.877 20922 
Name: C11 
Comment: Rt=951.84  Contributor=NA  
Study=fill 
Num Peaks: 7 
988.44 41391 
671.946 40357 
988.942 40355 
672.28 38547 
1007.414 25625 
999.431 23400 
1007.916 22887 
Name: C12 
Comment: Rt=987.14  Contributor=NA  
Study=fill 
Num Peaks: 7 
886.9 151025 
887.402 141979 
898.393 80836 
887.903 73934 
906.877 36028 
908.882 28980 
693.826 14236 
Name: C13 
Comment: Rt=800.54  Contributor=NA  
Study=fill 
Num Peaks: 6 
926.878 74706 
613.267 55840 
948.86 36955 
952.37 31976 
949.361 31273 
599.281 29314 

Name: C14 	Name: C19 
Comment: Rt=800.85  Contributor=NA  	Comment: Rt=1020.74  Contributor=NA  
Study=fill 	Study=fill 
Num Peaks: 6 	Num Peaks: 5 
610.927 257806 	919.069 59918 
611.262 223988 	1369.615 25449 
611.596 117131 	1377.598 18976 
623.911 68942 	1369.113 18002 
934.861 63735 	1370.116 17996 
618.254 60310 
Name: C20 
Name: C15 	Comment: Rt=1069.33  Contributor=NA  
Comment: Rt=800.76  Contributor=NA  	Study=fill 
Study=fill 	Num Peaks: 3 
Num Peaks: 6 	591.603 27935 
598.278 179005 	598.93 23545 
598.613 154701 	909.383 20963 
605.605 112347 
605.94 97334 	Name: C21 
935.362 52442 	Comment: Rt=800.67  Contributor=NA  
611.93 45821 	Study=fill 
Num Peaks: 3 
Name: C16 	598.947 76224 
Comment: Rt=186.07  Contributor=NA  	618.589 51410 
Study=fill 	898.919 37162 
Num Peaks: 6 
435.704 2263598 	Name: C22 
446.694 1311971 	Comment: Rt=800.62  Contributor=NA  
454.677 1275106 	Study=fill 
455.178 578992 	Num Peaks: 3 
465.668 145484 	612.933 66058 
458.187 88940 	606.273 54404 
613.6 33679 
Name: C17 
Comment: Rt=108.98  Contributor=NA  	Name: C23 
Study=fill 	Comment: Rt=768.18  Contributor=NA  
Num Peaks: 6 	Study=fill 
667.318 500441 	Num Peaks: 3 
414.698 170050 	692.825 236640 
668.321 155679 	693.326 141352 
689.3 92797 	711.798 75589 
705.265 55891 
690.303 27180 	Name: C24 
Comment: Rt=344.58  Contributor=NA  
Name: C18 	Study=fill 
Comment: Rt=986.99  Contributor=NA  	Num Peaks: 3 
Study=fill 	653.79 58139 
Num Peaks: 5 	499.733 36422 
692.825 105357 	654.291 35129 
604.252 86069 
897.891 84430 	Name: C25 
905.874 80923 	Comment: Rt=1222.88  Contributor=NA  
604.586 73921 	Study=fill 
Num Peaks: 2 
899.411 62492 
912.06 9074 
Name: C34 
Name: C26 	Comment: Rt=545.12  Contributor=NA  
Comment: Rt=1148.9  Contributor=NA  	Study=fill 
Study=fill 	Num Peaks: 2 
Num Peaks: 2 	444.664 403450 
1213.894 21028 	436.681 257394 
1213.56 18463 
Name: C35 
Name: C27 	Comment: Rt=545.08  Contributor=NA  
Comment: Rt=961.45  Contributor=NA  	Study=fill 
Study=fill 	Num Peaks: 2 
Num Peaks: 2 	546.204 114776 
785.36 54193 	437.683 34113 
796.351 29807 
Name: C36 
Name: C28 	Comment: Rt=185.45  Contributor=NA  
Comment: Rt=800.6  Contributor=NA  Study=fill 	Study=fill 
Num Peaks: 2 	Num Peaks: 2 
623.577 86743 	468.676 108704 624.245 37370 	469.178 41933 
Name: C29 	Name: C37 
Comment: Rt=762.48  Contributor=NA  	Comment: Rt=186.7  Contributor=NA  Study=fill 
Study=fill 	Num Peaks: 2 
Num Peaks: 2 	473.651 112218 
814.848 68202 	513.662 89262 
815.349 36260 
Name: C30 
Comment: Rt=781.53  Contributor=NA  
Study=fill 
Num Peaks: 2 
795.373 205088 
795.874 172298 
Name: C31 
Comment: Rt=766.65  Contributor=NA  
Study=fill 
Num Peaks: 2 
704.317 69340 712.3 40104 
Name: C32 
Comment: Rt=762.38  Contributor=NA  
Study=fill 
Num Peaks: 2 
806.364 100509 807.366 38764 
Name: C33 
Comment: Rt=545.18  Contributor=NA  
Study=fill 
Num Peaks: 2 
538.222 91114 
463.638 55793 
