# Supplementary material for: The unusual cell wall of the Lyme disease spirochaete Borrelia burgdorferi is shaped by a tick sugar
Source: Nat Microbiol. 2021 Nov 24;6(12):1583–92. doi: 10.1038/s41564-021-01003-w (PMC8612929; doi:10.1038/s41564-021-01003-w)
Supplement: Source Data Fig. 4 — Colony-forming units after NaCl and lysozyme stress in Fig. 4. [file 41564_2021_1003_MOESM6_ESM.xlsx]

## Sheet: Stres_NaCl_Lysozyme
Recovery after stress
NaCl Stress (CFU)			Lysozyme (CFU)
5A3	ChbC		5A3	ChbC
35057	5595		42557	12321
29358	4196		34477	14255
23220	1768		18720	11440
29328	1872		29744	10608
