# Supplementary material for: The unusual cell wall of the Lyme disease spirochaete Borrelia burgdorferi is shaped by a tick sugar
Source: Nat Microbiol. 2021 Nov 24;6(12):1583–92. doi: 10.1038/s41564-021-01003-w (PMC8612929; doi:10.1038/s41564-021-01003-w)
Supplement: Source Data Fig. 5 — Morphological and motility analysis in Fig. 5. [file 41564_2021_1003_MOESM7_ESM.xlsx]

## Sheet: Morphometrics_Roundness
Morphometric (roundness)
chbC	A3
0.72	0.172
0.44	0.381
0.361	0.189
0.261	0.174
0.176	0.258
0.127	0.264
0.4	0.302
0.657	0.161
0.079	0.274
0.213	0.151
0.1	0.169
0.222	0.168
0.261	0.156
0.386	0.085
0.194	0.17
0.197	0.266
0.436	0.144
0.282	0.103
0.192	0.301
0.593	0.096
0.551	0.059
0.19	0.094
0.167	0.138
0.644	0.228
0.143	0.14
0.448	0.092
0.263	0.221
0.041	0.134
0.143	0.182
0.35	0.24
0.561	0.34
0.357	0.348
0.33	0.088
0.511	0.176
0.32	0.189
0.414	0.225
0.523	0.162
0.489	0.081
0.349	0.189
0.426	0.271
0.371	0.147
0.426	0.178
0.261	0.13
0.206	0.098
0.255	0.074
0.383	0.386
0.161	0.384
0.535	0.18
0.48	0.161
0.638	0.11
0.213	0.18
0.764	0.119
0.543	0.237
0.307	0.077
0.374	0.165
0.389	0.329
0.782	0.184
0.223	0.185
0.205	0.234
0.343	0.162
0.365	0.433
0.13	0.087
0.218	0.093
0.428	0.295
0.338	0.5
0.295	0.255
0.916	0.515
0.194	0.216
0.341	0.161
0.436	0.294
0.336	0.134
0.337	0.059
0.459	0.154
0.283	0.078
0.447	0.112
0.161	0.124
0.227	0.344
0.295	0.358
0.496	0.307
0.267	0.181
0.242	0.115
0.339	0.254
0.403	0.204
0.313	0.222
0.535	0.475
0.485	0.732
0.757	0.324
0.309	0.265
0.209	0.357
0.524	0.382
0.099	0.072
0.344	0.151
0.408	0.178
0.513	0.172
0.328	0.213
0.269	0.174
0.318	0.142
0.168	0.208
0.338	0.097
0.334	0.303
0.273	0.107
0.179	0.091
0.394	0.226
0.405	0.266
0.101	0.078
0.221	0.175
0.341	0.073
0.443	0.247
0.371	0.093
0.073	0.046
0.166	0.144
0.173	0.177
0.513	0.214
0.365	0.178
0.147	0.186
0.916	0.061
0.275	0.267
0.444	0.308
0.146	0.224
0.146	0.12
0.193	0.132
0.573	0.07
0.566	0.176
0.093	0.061
0.137	0.19
0.095	0.288
0.163	0.1
0.291	0.243
0.276	0.086
0.348	0.121
0.09	0.147
0.419	0.181
0.433	0.113
0.341	0.268
0.204
0.316	0.196
0.745	0.063
0.128	0.302
0.586	0.257
0.347	0.247
0.355	0.231
0.145	0.119
0.739	0.393
0.438	0.142
0.074	0.161
0.439	0.191
0.431	0.176
0.235	0.232
0.125	0.162
0.216	0.191
0.129	0.348
0.089	0.079
0.242	0.074
0.386	0.189
0.139	0.111
0.349	0.115
0.237	0.223
0.898	0.273
0.462	0.073
0.619	0.199
0.319	0.323
0.256	0.386
0.212	0.164
0.202	0.083
0.258	0.131
0.864	0.133
0.35	0.296
0.259	0.037
0.309	0.125
0.297	0.182
0.535	0.514
0.201	0.172
0.27	0.163
0.353	0.086
0.548	0.236
0.15	0.369
0.215	0.105
0.107	0.189
0.191	0.231
0.636	0.183
0.153	0.226
0.148	0.153
0.129	0.145
0.341	0.175
0.402	0.183
0.271	0.261
0.226	0.313
0.137	0.535
0.436	0.075
0.644	0.166
0.301	0.114
0.197	0.117
0.642	0.102
0.481	0.175
0.059	0.1
0.233	0.299
0.306	0.515
0.109	0.136
0.152	0.121
0.181	0.22
0.268	0.21
0.191	0.133
0.356	0.106
0.384	0.295
0.205	0.119
0.529	0.296
0.511	0.117
0.255	0.103
0.233	0.191
0.254	0.182
0.18	0.302
0.119	0.28
0.13	0.145
0.377	0.145
0.273	0.3
0.331	0.16
0.238	0.363
0.325	0.275
0.247	0.152
0.233	0.416
0.644	0.173
0.663	0.165
0.225	0.155
0.236	0.165
0.158	0.257
0.301	0.261
0.655	0.139
0.192	0.27
0.219	0.257
0.21	0.43
0.395	0.133
0.352	0.097
0.128	0.155
0.536	0.105
0.165	0.263
0.312	0.326
0.101	0.299
0.387	0.181
0.452	0.061
0.226	0.107
0.62	0.081
0.228	0.144
0.444	0.112
0.357	0.117
0.211	0.356
0.248	0.206
0.197	0.216
0.363	0.213
0.234	0.159
0.258	0.162
0.224	0.207
0.425	0.113
0.561	0.18
0.239	0.297
0.441	0.233
0.084	0.233
0.264	0.128
0.203	0.206
0.324	0.094
0.603	0.043
0.513	0.117
0.323	0.141
0.233	0.126
0.223	0.075
0.293	0.071
0.23	0.116
0.398	0.077
0.347	0.118
0.26	0.136
0.394	0.061
0.344	0.308
0.44	0.207
0.271	0.1
0.436	0.47
0.23	0.497
0.303	0.22
0.204	0.088
0.233	0.269
0.128	0.053
0.509	0.046
0.138	0.143
0.771	0.084
0.193	0.068
0.164	0.225
0.244	0.085
0.442	0.095
0.22	0.151
0.338	0.376
0.347	0.109
0.44	0.075
0.862	0.188
0.242	0.053
0.08	0.073
0.219	0.175
0.351	0.096
0.176	0.134
0.359	0.127
0.452	0.153
0.188	0.038
0.112	0.2
0.261	0.105
0.342	0.058
0.304	0.072
0.164	0.19
0.561	0.058
0.195	0.182
0.433	0.232
0.472	0.216
0.088	0.185
0.399	0.047
0.329	0.124
0.389	0.205
0.218	0.065
0.399	0.083
0.749	0.119
0.257	0.176
0.15	0.163
0.204	0.298
0.208	0.215
0.208	0.209
0.643	0.335
0.168	0.071
0.138	0.099
0.065	0.152
0.121	0.103
0.108	0.108
0.472	0.136
0.192	0.054
0.178	0.058
0.327	0.084
0.205	0.379
0.619	0.084
0.459	0.257
0.559	0.085
0.81	0.298
0.16	0.096
0.136	0.203
0.115	0.167
0.167	0.286
0.333	0.445
0.66	0.129
0.183	0.367
0.239	0.222
0.171	0.18
0.202	0.33
0.347	0.158
0.207	0.29
0.236	0.218
0.098	0.393
0.129	0.151
0.194	0.169
0.419	0.276
0.189	0.301
0.64	0.190065
0.103	0.104073
0.745	0.322258
0.206	0.172623
0.609
0.237
0.196
0.357
0.631
0.667
0.153
0.152
0.32
0.222
0.222
0.244
0.224
0.094
0.481
0.204
0.746
0.144
0.238
0.213
0.219
0.259
0.385
0.735
0.311
0.434
0.257
0.327
0.168
0.101
0.324
0.206
0.081
0.233
0.316
0.228
0.263
0.248
0.237
0.389
0.12
0.239
0.732
0.187
0.229
0.276
0.398
0.213
0.175
0.277
0.408
0.57
0.382
0.359
0.114
0.222
0.216
0.175
0.28
0.811
0.479
0.42
0.098
0.214
0.241
0.172
0.375
0.112
0.275
0.534
0.41
0.264
0.331
0.357
0.532
0.246
0.055
0.301
0.401
0.176
0.392
0.664
0.523
0.236
0.299
0.224
0.154
0.154
0.376
0.541
0.2
0.555
0.169
0.258
0.197
0.324
0.405
0.286
0.642
0.36
0.485
0.119
0.489
0.797
0.257
0.2
0.238
0.728
0.508
0.345
0.562
0.562
0.201
0.381
0.151
0.333
0.067
0.168
0.517
0.475
0.706

## Sheet: Motility
Motility (mm)
Plate	WT	ChbC1
1	16	14.25
2	14.5	12.25
3	20	11.67
4	20	12.67
5	18.33	13.33
